# Supplementary material for: Tetra­ammineplatinum(II) dichloride ammonia tetra­solvate
Source: Acta Crystallogr Sect E Struct Rep Online. 2014 Jun 7;70(Pt 7):i31. doi: 10.1107/S1600536814012343 (PMC4120569; doi:10.1107/S1600536814012343)
Supplement: Supplementary file 1 [file e-70-00i31-sup1.cif]

##############################################################################
#                                                                            #
# This CIF contains the data in a paper accepted for publication in          #
# Acta Crystallographica Section E. It conforms to the requirements of       #
# Notes for Authors for Acta Crystallographica Section E, and has been       #
# peer reviewed under the auspices of the IUCr Commission on Journals.       #
#                                                                            #
# Full details of the Crystallographic Information File format               #
# are given in the paper "The Crystallographic Information File (CIF):       #
# a New Standard Archive File for Crystallography" by S. R. Hall, F. H.      #
# Allen and I. D. Brown [Acta Cryst. (1991), A47, 655-685].                  #
#                                                                            #
# The current version of the core CIF dictionary is obtainable from          #
# ftp://ftp.iucr.org/pub/cif_core.dic.                                       #
#                                                                            #
# Software is freely available for graphical display of the structure(s)     #
# in this CIF. For information consult the CIF software page                 #
# http://www.iucr.org/resources/cif/software.                                #
#                                                                            #
# This file may be used for bona fide research purposes within the           #
# scientific community so long as proper attribution is given to the journal # 
# article from which it was obtained.                                        #
#                                                                            #
##############################################################################
data_I
_audit_creation_method
;
Olex2 1.2-beta
;
_journal_date_recd_electronic     2014-04-25
_journal_date_accepted     2014-05-27
_journal_name_full     'Acta Crystallographica, Section E'
_journal_year     2014
_journal_volume     70
_journal_issue      7
_journal_page_first     i31
_journal_page_last     i31
_journal_paper_category     QI
_journal_paper_doi     10.1107/S1600536814012343
_journal_coeditor_code     PK2522
_publ_contact_author_name     'Nikolaus Korber'
_publ_contact_author_address
;
Institut f\"ur Anorganische Chemie
Universit\"at Regensburg
Universit\"atsstrasse 31
93053 Regensburg
;
_publ_contact_author_email     'nikolaus.korber@chemie.uni-regensburg.de'
_publ_contact_author_fax     '+49 (0)941 943 1812'
_publ_contact_author_phone     '+49 (0)941 943 4448'
_publ_section_title
;
Tetraammineplatinum(II) dichloride ammonia tetrasolvate
;
loop_
    _publ_author_name
    _publ_author_footnote
    _publ_author_address
    'Gra\&sl, Tobias' .
;
Institut f\"ur Anorganische Chemie
Universit\"at Regensburg
Universit\"atsstrasse 31
93053 Regensburg
Germany
;
    'Korber, Nikolaus' .
;
Institut f\"ur Anorganische Chemie
Universit\"at Regensburg
Universit\"atsstrasse 31
93053 Regensburg
Germany
;
_database_code_depnum_ccdc_archive     'CCDC 1005538'
_chemical_name_systematic
;
Tetraammineplatinum(II) dichloride ammonia tetrasolvate
;
_chemical_name_common     ?
_chemical_formula_moiety     'H12 N4 Pt 2+, 2(Cl -), 4(H3 N)'
_chemical_formula_sum     'Cl2 H24 N8 Pt1'
_chemical_formula_iupac     '[Pt (N H3)4] Cl2, 4N H3'
_chemical_formula_weight     402.25
_chemical_melting_point     ?
_space_group_crystal_system     monoclinic
_space_group_name_H-M_alt     'P 21/n'
_space_group_name_Hall     '-P 2yn'
loop_
    _space_group_symop_id
    _space_group_symop_operation_xyz
    1 'x, y, z'
    2 '-x+1/2, y+1/2, -z+1/2'
    3 '-x, -y, -z'
    4 'x-1/2, -y-1/2, z-1/2'
_cell_length_a     7.6641(2)
_cell_length_b     10.1601(3)
_cell_length_c     8.7797(2)
_cell_angle_alpha     90.00
_cell_angle_beta     100.975(3)
_cell_angle_gamma     90.00
_cell_volume     671.15(3)
_cell_formula_units_Z     2
_cell_measurement_reflns_used     9522
_cell_measurement_theta_min     3.0931
_cell_measurement_theta_max     30.5475
_cell_measurement_temperature     123
_exptl_crystal_description     block
_exptl_crystal_colour     'clear light colourless'
_exptl_crystal_size_max     0.2
_exptl_crystal_size_mid     0.1
_exptl_crystal_size_min     0.1
_exptl_crystal_density_diffrn     1.991
_exptl_crystal_density_meas     ?
_exptl_crystal_density_method     'not measured'
_exptl_crystal_F_000     384
_exptl_absorpt_coefficient_mu     10.825
_exptl_absorpt_correction_type     analytical
_exptl_absorpt_process_details
;
[CrysAlis PRO (Agilent, 2012), using a multi-faceted crystal
model based on expressions derived by Clark & Reid (1995)]
;
_exptl_absorpt_correction_T_min     0.162
_exptl_absorpt_correction_T_max     0.462
_exptl_special_details
;
Absorption correction: CrysAlisPro, Agilent Technologies,
Analytical numeric absorption correction using a multifaceted crystal
model based on expressions derived by R.C. Clark & J.S. Reid.
(Clark & Reid, 1995)
;
_diffrn_ambient_temperature     123
_diffrn_radiation_type     'MoK\a'
_diffrn_radiation_wavelength     0.71073
_diffrn_radiation_monochromator     'graphite'
_diffrn_measurement_device_type     'Agilent Xcalibur (Ruby, Gemini ultra)'
_diffrn_measurement_method     'phi and omega scans'
_diffrn_detector_area_resol_mean     ?
_diffrn_reflns_number     14167
_diffrn_reflns_av_R_equivalents     0.0217
_diffrn_reflns_theta_min     3.10
_diffrn_reflns_theta_max     26.37
_diffrn_reflns_theta_full     26.37
_diffrn_measured_fraction_theta_max     1.000
_diffrn_measured_fraction_theta_full     1.000
_diffrn_reflns_limit_h_min     -9
_diffrn_reflns_limit_h_max     9
_diffrn_reflns_limit_k_min     -12
_diffrn_reflns_limit_k_max     12
_diffrn_reflns_limit_l_min     -10
_diffrn_reflns_limit_l_max     10
_diffrn_standards_number     0
_diffrn_standards_interval_count     0
_diffrn_standards_interval_time     0
_diffrn_standards_decay_%     0
_refine_special_details
;
Refinement of <i>F</i>^2^ against ALL reflections. The weighted <i>R</i>-factor
<i>wR</i> and goodness of fit <i>S</i> are based on <i>F</i>^2^, conventional
<i>R</i>-factors <i>R</i> are based on <i>F</i>, with <i>F</i> set to zero for
negative <i>F</i>^2^. The threshold expression of <i>F</i>^2^ >
\s(<i>F</i>^2^) is used only for calculating <i>R</i>-factors(gt) <i>etc</i>.
and is not relevant to the choice of reflections for refinement.
<i>R</i>-factors based on <i>F</i>^2^ are statistically about twice as large
as those based on <i>F</i>, and <i>R</i>- factors based on ALL data will be
even larger.
;
_reflns_number_total     1368
_reflns_number_gt     1276
_reflns_threshold_expression     I>2\s(I)
_refine_ls_structure_factor_coef     Fsqd
_refine_ls_matrix_type     full
_refine_ls_R_factor_all     0.0097
_refine_ls_R_factor_gt     0.0087
_refine_ls_wR_factor_gt     0.0201
_refine_ls_wR_factor_ref     0.0205
_refine_ls_goodness_of_fit_ref     1.115
_refine_ls_restrained_S_all     1.115
_refine_ls_number_reflns     1368
_refine_ls_number_parameters     100
_refine_ls_number_restraints     0
_refine_ls_hydrogen_treatment     refall
_refine_ls_weighting_scheme     calc
_refine_ls_weighting_details
         'calc w=1/[\s^2^(Fo^2^)+(0.0076P)^2^+0.3355P] where P=(Fo^2^+2Fc^2^)/3'
_atom_sites_solution_hydrogens     geom
_atom_sites_solution_primary     iterative
_atom_sites_solution_secondary     difmap
_refine_ls_shift/su_max     0.001
_refine_ls_shift/su_mean     0.000
_refine_diff_density_max     0.442
_refine_diff_density_min     -0.290
_refine_ls_extinction_method     none
_refine_ls_extinction_coef     ?
loop_
    _atom_type_symbol
    _atom_type_description
    _atom_type_scat_dispersion_real
    _atom_type_scat_dispersion_imag
    _atom_type_scat_source
    'N' 'N' 0.0061 0.0033
                         'International Tables Vol C Tables 4.2.6.8 and 6.1.1.4'
    'H' 'H' 0.0000 0.0000
                         'International Tables Vol C Tables 4.2.6.8 and 6.1.1.4'
    'Cl' 'Cl' 0.1484 0.1585
                         'International Tables Vol C Tables 4.2.6.8 and 6.1.1.4'
    'Pt' 'Pt' -1.7033 8.3905
                         'International Tables Vol C Tables 4.2.6.8 and 6.1.1.4'
_computing_data_collection     'CrysAlis PRO (Agilent, 2012)'
_computing_cell_refinement     'CrysAlis PRO (Agilent, 2012)'
_computing_data_reduction     'CrysAlis PRO (Agilent, 2012)'
_computing_structure_solution     'olex2.solve (Bourhis <i>et al.</i>, 2014)'
_computing_structure_refinement     'SHELXL97 (Sheldrick, 2008)'
_computing_molecular_graphics     'DIAMOND (Brandenburg & Putz, 2012)'
_computing_publication_material     'OLEX2 (Dolomanov <i>et al.</i>, 2009)'
loop_
    _atom_site_type_symbol
    _atom_site_label
    _atom_site_fract_x
    _atom_site_fract_y
    _atom_site_fract_z
    _atom_site_U_iso_or_equiv
    _atom_site_adp_type
    _atom_site_calc_flag
    _atom_site_occupancy
    _atom_site_disorder_assembly
    _atom_site_disorder_group
    Pt Pt1 1.0000 0.5000 0.5000 0.01239(4) Uani d 1 . .
    Cl Cl1 0.40589(5) 0.33782(4) 0.26730(5) 0.01904(8) Uani d 1 . .
    N N1 0.9576(2) 0.48294(16) 0.72243(19) 0.0173(3) Uani d 1 . .
    N N2 0.8502(2) 0.33479(16) 0.43520(18) 0.0178(3) Uani d 1 . .
    N N3 0.7320(2) 0.4290(2) 0.0434(2) 0.0277(4) Uani d 1 . .
    N N4 0.5205(3) 0.6754(2) 0.3118(2) 0.0328(4) Uani d 1 . .
    H H2A 0.740(3) 0.352(2) 0.405(2) 0.030(6) Uiso d 1 . .
    H H2B 0.857(3) 0.282(2) 0.511(3) 0.028(6) Uiso d 1 . .
    H H1A 0.941(3) 0.398(2) 0.747(2) 0.024(5) Uiso d 1 . .
    H H4A 0.577(4) 0.675(3) 0.410(4) 0.073(10) Uiso d 1 . .
    H H1B 0.858(3) 0.526(2) 0.732(3) 0.034(6) Uiso d 1 . .
    H H2C 0.887(3) 0.291(2) 0.364(3) 0.028(6) Uiso d 1 . .
    H H3A 0.648(3) 0.406(3) 0.086(3) 0.043(7) Uiso d 1 . .
    H H4B 0.509(4) 0.586(4) 0.293(4) 0.078(10) Uiso d 1 . .
    H H4C 0.428(6) 0.714(5) 0.315(5) 0.140(19) Uiso d 1 . .
    H H1C 1.050(4) 0.5111(19) 0.792(3) 0.029(6) Uiso d 1 . .
    H H3B 0.688(4) 0.486(2) -0.021(4) 0.049(9) Uiso d 1 . .
    H H3C 0.752(3) 0.360(3) -0.014(3) 0.058(8) Uiso d 1 . .
loop_
    _atom_site_aniso_label
    _atom_site_aniso_U_11
    _atom_site_aniso_U_22
    _atom_site_aniso_U_33
    _atom_site_aniso_U_12
    _atom_site_aniso_U_13
    _atom_site_aniso_U_23
    Pt1 0.01155(5) 0.01255(5) 0.01316(6) 0.00056(3) 0.00256(3) 0.00081(3)
    Cl1 0.01979(18) 0.01656(19) 0.0203(2) 0.00148(17) 0.00270(15) -0.00201(17)
    N1 0.0185(8) 0.0176(8) 0.0165(8) 0.0000(6) 0.0049(7) 0.0015(6)
    N2 0.0181(8) 0.0173(8) 0.0177(8) -0.0025(6) 0.0026(6) 0.0012(7)
    N3 0.0256(9) 0.0332(10) 0.0227(9) 0.0001(8) 0.0003(7) 0.0057(8)
    N4 0.0483(11) 0.0238(10) 0.0252(10) -0.0071(9) 0.0041(8) 0.0005(8)
_geom_special_details
;
All e.s.d.'s (except the e.s.d. in the dihedral angle between two l.s. planes)
are estimated using the full covariance matrix. The cell e.s.d.'s are taken
into account individually in the estimation of e.s.d.'s in distances, angles
and torsion angles; correlations between e.s.d.'s in cell parameters are only
used when they are defined by crystal symmetry. An approximate (isotropic)
treatment of cell e.s.d.'s is used for estimating e.s.d.'s involving l.s.
planes.
;
loop_
    _geom_bond_atom_site_label_1
    _geom_bond_atom_site_label_2
    _geom_bond_site_symmetry_2
    _geom_bond_distance
    _geom_bond_publ_flag
    Pt1 N1 . 2.0471(16) ?
    Pt1 N1 3_766 2.0471(16) ?
    Pt1 N2 3_766 2.0519(15) ?
    Pt1 N2 . 2.0519(15) ?
    N1 H1A . 0.91(2) ?
    N1 H1B . 0.90(3) ?
    N1 H1C . 0.89(3) ?
    N2 H2A . 0.85(2) ?
    N2 H2B . 0.85(2) ?
    N2 H2C . 0.86(2) ?
    N3 H3A . 0.84(3) ?
    N3 H3B . 0.83(3) ?
    N3 H3C . 0.90(3) ?
    N4 H4A . 0.89(3) ?
    N4 H4B . 0.93(4) ?
    N4 H4C . 0.82(5) ?
loop_
    _geom_angle_atom_site_label_1
    _geom_angle_atom_site_label_2
    _geom_angle_atom_site_label_3
    _geom_angle_site_symmetry_1
    _geom_angle_site_symmetry_3
    _geom_angle
    _geom_angle_publ_flag
    N1 Pt1 N1 3_766 . 179.999(15) ?
    N1 Pt1 N2 . 3_766 89.24(6) ?
    N1 Pt1 N2 3_766 3_766 90.76(6) ?
    N1 Pt1 N2 3_766 . 89.24(6) ?
    N1 Pt1 N2 . . 90.76(6) ?
    N2 Pt1 N2 . 3_766 180.00(7) ?
    Pt1 N1 H1A . . 111.1(13) ?
    Pt1 N1 H1B . . 109.9(16) ?
    Pt1 N1 H1C . . 111.9(16) ?
    H1A N1 H1B . . 106.9(19) ?
    H1A N1 H1C . . 105.9(18) ?
    H1B N1 H1C . . 111(2) ?
    Pt1 N2 H2A . . 112.9(14) ?
    Pt1 N2 H2B . . 110.5(14) ?
    Pt1 N2 H2C . . 112.5(14) ?
    H2A N2 H2B . . 106.4(19) ?
    H2A N2 H2C . . 108.9(19) ?
    H2B N2 H2C . . 105(2) ?
    H3A N3 H3B . . 105(3) ?
    H3A N3 H3C . . 105(2) ?
    H3B N3 H3C . . 105(2) ?
    H4A N4 H4B . . 100(3) ?
    H4A N4 H4C . . 103(3) ?
    H4B N4 H4C . . 115(4) ?
loop_
    _geom_hbond_atom_site_label_D
    _geom_hbond_atom_site_label_H
    _geom_hbond_atom_site_label_A
    _geom_hbond_site_symmetry_A
    _geom_hbond_distance_DH
    _geom_hbond_distance_HA
    _geom_hbond_distance_DA
    _geom_hbond_angle_DHA
    N2 H2A Cl1 . 0.85(2) 2.62(2) 3.4437(16) 162.8(19)
    N2 H2B Cl1 4_666 0.85(2) 2.52(2) 3.3594(17) 169.0(19)
    N1 H1A Cl1 4_666 0.91(2) 2.42(2) 3.3155(17) 170.2(17)
    N4 H4A Cl1 3_666 0.89(3) 2.81(3) 3.6330(19) 154(2)
    N1 H1B Cl1 3_666 0.90(3) 2.45(3) 3.3440(17) 173(2)
    N2 H2C N4 2_645 0.86(2) 2.16(2) 3.020(2) 178(2)
    N3 H3A Cl1 . 0.84(3) 2.75(3) 3.583(2) 171(2)
    N4 H4B Cl1 . 0.93(4) 2.64(4) 3.544(2) 166(3)
    N4 H4C Cl1 2 0.82(5) 2.82(5) 3.608(2) 163(4)
    N1 H1C N3 3_766 0.89(3) 2.08(3) 2.970(2) 178.1(19)
    N3 H3B Cl1 3_665 0.83(3) 2.80(3) 3.616(2) 168(3)
_iucr_refine_instructions_details
;
TITL
CELL 0.71073 7.6641 10.1601 8.7797 90 100.975 90
ZERR 4 0.0002 0.0003 0.0002 0 0.003 0
LATT 1
SYMM 0.5-X,0.5+Y,0.5-Z
SFAC N H Cl Pt
UNIT 16 48 4 2
EQIV $1 1-X,1-Y,1-Z
EQIV $2 0.5+X,0.5-Y,0.5+Z
EQIV $3 2-X,1-Y,1-Z
EQIV $4 1.5-X,-0.5+Y,0.5-Z
EQIV $5 1-X,1-Y,-Z
EQIV $6 0.5-X,0.5+Y,0.5-Z
L.S. 10
PLAN  20
TEMP -150.15
HTAB  N1 Cl1_$1
HTAB  N1 Cl1_$2
HTAB  N1 N3_$3
HTAB  N2 Cl1
HTAB  N2 Cl1_$2
HTAB  N2 N4_$4
HTAB  N3 Cl1
HTAB  N4 Cl1
HTAB  N3 Cl1_$5
HTAB  N4 Cl1_$6
HTAB  N4 Cl1_$1
BOND $H
fmap 2
acta
WGHT    0.007600    0.335500
FVAR       0.43152
PT1   4    1.000000    0.500000    0.500000    10.50000    0.01155    0.01255 =
         0.01316    0.00081    0.00256    0.00056
CL1   3    0.405893    0.337818    0.267299    11.00000    0.01979    0.01656 =
         0.02033   -0.00201    0.00270    0.00148
N1    1    0.957623    0.482944    0.722431    11.00000    0.01851    0.01755 =
         0.01652    0.00150    0.00492   -0.00001
N2    1    0.850218    0.334789    0.435199    11.00000    0.01814    0.01730 =
         0.01769    0.00116    0.00262   -0.00250
N3    1    0.731972    0.429034    0.043449    11.00000    0.02560    0.03321 =
         0.02272    0.00568    0.00031    0.00008
N4    1    0.520536    0.675439    0.311801    11.00000    0.04834    0.02378 =
         0.02516    0.00049    0.00408   -0.00707
H2A   2    0.739851    0.351873    0.404939    11.00000    0.03038
H2B   2    0.857118    0.282052    0.511232    11.00000    0.02782
H1A   2    0.941367    0.397641    0.746805    11.00000    0.02372
H4A   2    0.576544    0.674763    0.410122    11.00000    0.07310
H1B   2    0.858472    0.526315    0.732207    11.00000    0.03441
H2C   2    0.887332    0.290735    0.363766    11.00000    0.02760
H3A   2    0.648183    0.405562    0.086128    11.00000    0.04301
H4B   2    0.509102    0.585589    0.293335    11.00000    0.07786
H4C   2    0.427616    0.714222    0.315205    11.00000    0.14018
H1C   2    1.050106    0.511099    0.791552    11.00000    0.02897
H3B   2    0.687642    0.485942   -0.020782    11.00000    0.04857
H3C   2    0.752322    0.360000   -0.014219    11.00000    0.05794
HKLF 4
REM
REM R1 =  0.0087 for   1276 Fo > 4sig(Fo)  and  0.0097 for all   1368 data
REM    100 parameters refined using      0 restraints
END
WGHT      0.0076      0.3354
REM Highest difference peak  0.442,  deepest hole -0.290,  1-sigma level  0.056
Q1    1   1.0725  0.4209  0.5105  11.00000  0.05    0.44
Q2    1   1.0951  0.5008  0.5768  11.00000  0.05    0.41
Q3    1   0.3951  0.6713  0.2653  11.00000  0.05    0.36
Q4    1   1.1145  0.5037  0.4786  11.00000  0.05    0.34
Q5    1   0.9209  0.3998  0.5004  11.00000  0.05    0.29
Q6    1   0.9592  0.5007  0.6468  11.00000  0.05    0.24
Q7    1   0.6409  0.6633  0.3238  11.00000  0.05    0.19
Q8    1   0.5553  0.6990  0.2135  11.00000  0.05    0.18
Q9    1   0.5269  0.3192  0.3037  11.00000  0.05    0.16
Q10   1   0.4716  0.2729  0.3181  11.00000  0.05    0.15
Q11   1   0.2747  0.3567  0.2398  11.00000  0.05    0.15
Q12   1   0.6310  0.4687  0.1520  11.00000  0.05    0.15
Q13   1   0.4909  0.8274  0.4948  11.00000  0.05    0.14
Q14   1   0.3689  0.3380  0.3759  11.00000  0.05    0.14
Q15   1   0.3684  0.4140  0.1703  11.00000  0.05    0.14
Q16   1   0.5365  0.7409  0.2705  11.00000  0.05    0.14
Q17   1   0.9084  0.3233  0.8939  11.00000  0.05    0.13
Q18   1   0.7779  0.4918  0.3506  11.00000  0.05    0.13
Q19   1   0.4691  0.4114  0.2807  11.00000  0.05    0.13
Q20   1   0.3614  0.7959  0.4723  11.00000  0.05    0.13
;
