# Supplementary material for: Tetra­ammineplatinum(II) dichloride ammonia tetra­solvate
Source: Acta Crystallogr Sect E Struct Rep Online. 2014 Jun 7;70(Pt 7):i31. doi: 10.1107/S1600536814012343 (PMC4120569; doi:10.1107/S1600536814012343)
Supplement: Supplementary file 2 [file e-70-00i31-Isup2.hkl]

# 
# h,k,l, Fc-squared, Fo-squared, sigma(Fo-squared) and status flag 
# 
data_I
_shelx_title ' ' 
_shelx_refln_list_code          4 
_shelx_F_calc_maximum      225.16 
_exptl_crystal_F_000       384.00 
_reflns_d_resolution_high  0.8002 
 
loop_ 
 _symmetry_equiv_pos_as_xyz 
 'x, y, z' 
 '-x+1/2, y+1/2, -z+1/2' 
 '-x, -y, -z' 
 'x-1/2, -y-1/2, z-1/2' 
 
_cell_length_a     7.6641 
_cell_length_b    10.1601 
_cell_length_c     8.7797 
_cell_angle_alpha  90.000 
_cell_angle_beta  100.975 
_cell_angle_gamma  90.000 
 
_shelx_F_squared_multiplier     1.000 
 
loop_ 
 _refln_index_h 
 _refln_index_k 
 _refln_index_l 
 _refln_F_squared_calc 
 _refln_F_squared_meas 
 _refln_F_squared_sigma 
 _refln_observed_status 
   2   0   0    29638.80    30124.55    203.94 o 
   4   0   0    10248.49    10268.97     68.27 o 
   6   0   0     4676.39     4594.11     45.42 o 
   8   0   0     5046.68     5055.22     62.09 o 
   1   1   0    19328.43    19355.36    139.32 o 
   2   1   0     4751.51     4989.25     26.73 o 
   3   1   0    17565.26    17747.80     75.20 o 
   4   1   0      660.51      632.75      6.33 o 
   5   1   0    11804.85    11579.76     64.14 o 
   6   1   0      116.45      108.18      3.77 o 
   7   1   0     7528.10     7414.45     49.49 o 
   8   1   0       61.25       65.92      4.83 o 
   9   1   0     2236.42     2140.97     29.26 o 
   0   2   0    17241.44    17239.28    168.72 o 
   1   2   0      210.13      178.05      3.49 o 
   2   2   0    14731.50    14847.32     72.92 o 
   3   2   0     2241.30     2274.46     14.84 o 
   4   2   0    17787.95    17634.65     76.62 o 
   5   2   0       63.69       56.95      2.01 o 
   6   2   0     7896.03     7714.22     53.76 o 
   7   2   0      191.31      179.15      5.64 o 
   8   2   0     3988.59     3933.05     42.78 o 
   9   2   0      225.77      214.98     11.09 o 
   1   3   0    41596.42    42250.58    276.78 o 
   2   3   0        1.05        4.11      1.76 o 
   3   3   0    20976.49    21284.70    159.26 o 
   4   3   0      147.31      131.94      3.02 o 
   5   3   0     5237.52     5160.04     30.69 o 
   6   3   0        0.43        4.75      1.58 o 
   7   3   0     3428.86     3412.84     34.84 o 
   8   3   0        8.82        4.92      2.37 o 
   9   3   0     4152.73     4233.61     56.60 o 
   0   4   0     9415.82     9646.74     96.10 o 
   1   4   0      658.28      705.06      8.79 o 
   2   4   0    15024.53    15132.89     77.60 o 
   3   4   0      531.40      527.94      6.37 o 
   4   4   0    13292.57    13140.51     66.83 o 
   5   4   0      590.58      576.51      8.62 o 
   6   4   0     8314.72     8140.22     49.85 o 
   7   4   0      158.73      146.89      5.97 o 
   8   4   0     3547.47     3607.06     41.21 o 
   1   5   0    12334.15    12341.34     85.92 o 
   2   5   0     1873.39     1923.14     16.27 o 
   3   5   0     9465.87     9429.67     56.69 o 
   4   5   0       97.25      100.93      3.46 o 
   5   5   0     8894.99     8808.78     53.87 o 
   6   5   0      102.91       94.62      3.52 o 
   7   5   0     4902.52     4849.68     41.34 o 
   8   5   0      214.36      225.46     10.13 o 
   0   6   0    26840.51    27772.50    223.72 o 
   1   6   0       68.45       72.36      3.86 o 
   2   6   0    17331.62    17121.67     97.04 o 
   3   6   0       45.37       46.34      2.60 o 
   4   6   0     4401.02     4392.29     31.26 o 
   5   6   0       49.28       46.35      3.04 o 
   6   6   0     3970.48     4002.86     35.48 o 
   7   6   0        0.52        4.71      2.82 o 
   8   6   0     3189.61     3219.55     50.24 o 
   1   7   0     7823.95     7834.20     57.37 o 
   2   7   0     1027.34      975.09     13.27 o 
   3   7   0     7908.64     7922.88     56.54 o 
   4   7   0      286.87      283.94      7.04 o 
   5   7   0     8549.08     8620.41     66.10 o 
   6   7   0        6.07        5.17      3.02 o 
   7   7   0     4390.64     4385.40     50.31 o 
   0   8   0     5033.09     5057.35     59.49 o 
   1   8   0      120.12      123.99      5.73 o 
   2   8   0     7455.97     7326.13     60.77 o 
   3   8   0      322.80      320.59      7.86 o 
   4   8   0     5962.56     5938.39     50.19 o 
   5   8   0       38.49       34.26      3.08 o 
   6   8   0     4419.98     4481.39     51.32 o 
   7   8   0      287.94      314.18     14.46 o 
   1   9   0    10868.91    11026.28     91.61 o 
   2   9   0       74.46       62.68      4.17 o 
   3   9   0     6298.02     6209.16     56.60 o 
   4   9   0       38.18       43.24      4.08 o 
   5   9   0     2518.03     2490.59     33.34 o 
   6   9   0       17.84       15.87      3.95 o 
   0  10   0     3110.83     3183.43     76.46 o 
   1  10   0       11.30       14.29      3.22 o 
   2  10   0     4697.62     4769.22     53.34 o 
   3  10   0      429.28      434.02     11.96 o 
   4  10   0     5492.00     5483.42     69.95 o 
   5  10   0       81.01       89.47      6.36 o 
   1  11   0     3625.11     3657.22     49.33 o 
   2  11   0      330.49      330.92     14.31 o 
   3  11   0     3419.73     3340.25     41.10 o 
   4  11   0       49.65       46.00      4.71 o 
   0  12   0     7072.42     7022.38    202.31 o 
   1  12   0        2.06        0.49      4.74 o 
   2  12   0     3963.39     4009.45     56.25 o 
   3  12   0      101.14      107.72      9.11 o 
  -9   0   1     5189.70     5253.69     66.40 o 
  -7   0   1     9250.17     9252.69     90.12 o 
  -5   0   1     9036.92     8787.97     62.47 o 
  -3   0   1     1913.48     1932.81     17.69 o 
  -1   0   1    17496.15    17532.24    193.28 o 
   1   0   1    30212.14    30542.19    258.75 o 
   3   0   1    21043.32    21257.76    129.22 o 
   5   0   1    12984.72    12847.04    104.03 o 
   7   0   1     4001.33     3878.11     50.06 o 
   9   0   1     1891.31     1832.03     44.52 o 
  -9   1   1      112.69      103.05      6.02 o 
  -8   1   1     2919.39     2941.35     29.53 o 
  -7   1   1      124.48      127.77      4.72 o 
  -6   1   1     6292.82     6204.65     38.50 o 
  -5   1   1     1863.73     1841.98     13.89 o 
  -4   1   1     9978.05     9977.41     46.52 o 
  -3   1   1       64.46       67.27      1.81 o 
  -2   1   1    30594.92    31088.52    139.39 o 
  -1   1   1      348.68      398.08      4.61 o 
   0   1   1    21563.47    21717.57    267.19 o 
   1   1   1      156.85      209.33      3.12 o 
   2   1   1    20923.63    20965.22     95.28 o 
   3   1   1      337.34      349.39      4.21 o 
   4   1   1     9029.64     9016.45     43.17 o 
   5   1   1      231.78      214.09      4.35 o 
   6   1   1    11209.58    10841.91     64.65 o 
   7   1   1      315.74      300.83      6.85 o 
   8   1   1     5790.92     5754.41     54.65 o 
   9   1   1       20.70       12.02      4.24 o 
  -9   2   1     2747.22     2744.43     37.13 o 
  -8   2   1        0.15        2.44      2.97 o 
  -7   2   1     3146.90     3102.15     27.11 o 
  -6   2   1      488.90      483.49      7.25 o 
  -5   2   1     9602.54     9397.58     48.15 o 
  -4   2   1      797.10      800.58      7.58 o 
  -3   2   1    17105.91    17347.21     78.98 o 
  -2   2   1     1682.36     1678.16     12.93 o 
  -1   2   1    22836.88    23755.91    186.58 o 
   0   2   1     1609.04     1805.63     24.93 o 
   1   2   1    19319.00    19602.55     94.84 o 
   2   2   1      287.85      278.38      3.59 o 
   3   2   1    14955.99    15277.11     69.24 o 
   4   2   1     1255.24     1284.42     10.26 o 
   5   2   1    10439.28    10272.46     59.55 o 
   6   2   1      459.10      472.13      8.42 o 
   7   2   1     6922.21     6928.18     53.47 o 
   8   2   1        3.73        2.18      2.65 o 
   9   2   1     4548.29     4668.26     54.37 o 
  -9   3   1        0.19       -3.03      3.40 o 
  -8   3   1     5998.82     6062.50     51.76 o 
  -7   3   1        3.08        1.82      2.22 o 
  -6   3   1     8192.72     8055.90     49.64 o 
  -5   3   1       26.44       27.06      1.86 o 
  -4   3   1     8013.01     7944.42     50.39 o 
  -3   3   1      186.82      193.00      3.61 o 
  -2   3   1     5648.40     5762.71     41.32 o 
  -1   3   1       56.39       62.61      2.11 o 
   0   3   1     8789.84     9047.82     60.61 o 
   1   3   1     1268.15     1315.48     10.99 o 
   2   3   1    30988.21    31113.32    138.03 o 
   3   3   1       66.95       65.96      2.12 o 
   4   3   1    17450.33    17513.64     85.64 o 
   5   3   1       14.26       13.20      1.47 o 
   6   3   1     4954.87     4861.04     38.63 o 
   7   3   1       44.42       36.98      3.12 o 
   8   3   1     2189.59     2157.01     32.48 o 
  -9   4   1     2132.11     2151.16     37.99 o 
  -8   4   1       36.04       46.16      4.17 o 
  -7   4   1     2970.64     3003.32     29.42 o 
  -6   4   1       98.87      101.20      3.69 o 
  -5   4   1     7569.29     7488.32     44.55 o 
  -4   4   1      854.77      820.94      8.59 o 
  -3   4   1    16780.01    16555.39     84.29 o 
  -2   4   1       27.09       38.08      2.08 o 
  -1   4   1    16965.92    17162.57    105.23 o 
   0   4   1      886.91      860.54      9.44 o 
   1   4   1    14220.69    14348.83    100.19 o 
   2   4   1      421.27      436.79      5.65 o 
   3   4   1    10145.69    10158.76     54.25 o 
   4   4   1      544.40      536.07      7.68 o 
   5   4   1     7808.29     7743.14     52.07 o 
   6   4   1      589.81      591.96     10.23 o 
   7   4   1     6605.99     6602.45     54.23 o 
   8   4   1        6.33        6.74      3.39 o 
  -8   5   1     2881.46     2875.84     35.03 o 
  -7   5   1      143.69      154.46      6.59 o 
  -6   5   1     4468.88     4405.62     37.21 o 
  -5   5   1     1022.50      995.43     12.29 o 
  -4   5   1     8904.51     8789.88     51.41 o 
  -3   5   1      464.37      460.77      6.79 o 
  -2   5   1    13656.45    13624.97     83.88 o 
  -1   5   1      817.69      776.69     12.85 o 
   0   5   1    19079.11    19140.19    107.65 o 
   1   5   1        1.27        8.39      1.67 o 
   2   5   1     8893.55     8934.21     47.70 o 
   3   5   1        0.22        2.11      1.35 o 
   4   5   1     8813.92     8682.71     50.92 o 
   5   5   1      484.64      480.55      8.22 o 
   6   5   1     7007.57     7116.83     53.40 o 
   7   5   1       91.07       95.11      5.64 o 
   8   5   1     4893.88     4983.98     62.39 o 
  -8   6   1        2.14        1.07      3.34 o 
  -7   6   1     7524.72     7539.96     65.85 o 
  -6   6   1        0.44        1.96      2.51 o 
  -5   6   1     5035.18     4969.39     39.46 o 
  -4   6   1        0.89        2.39      1.63 o 
  -3   6   1     3840.35     3802.45     31.90 o 
  -2   6   1      165.30      156.21      4.55 o 
  -1   6   1     7225.83     7105.26     66.66 o 
   0   6   1      160.65      173.37      4.39 o 
   1   6   1    14340.42    14281.45     67.44 o 
   2   6   1       59.10       67.83      2.84 o 
   3   6   1    12812.14    12697.25     66.34 o 
   4   6   1        0.38        3.46      1.66 o 
   5   6   1     7409.86     7433.60     50.27 o 
   6   6   1       19.56       24.72      3.14 o 
   7   6   1     3055.40     3057.83     37.26 o 
   8   6   1        2.91        1.11      4.00 o 
  -7   7   1       59.85       54.03      5.88 o 
  -6   7   1     3367.62     3440.48     39.94 o 
  -5   7   1      522.61      517.01     11.09 o 
  -4   7   1     7926.29     7654.05     63.59 o 
  -3   7   1       15.81       15.21      2.41 o 
  -2   7   1    10326.94     9983.34     70.68 o 
  -1   7   1      295.97      292.27      7.48 o 
   0   7   1    12149.46    12242.27     99.61 o 
   1   7   1       79.80       81.64      3.55 o 
   2   7   1     4849.71     4682.66     60.61 o 
   3   7   1       13.01        9.84      1.47 o 
   4   7   1     5842.63     5682.17     39.65 o 
   5   7   1      180.85      171.41      5.89 o 
   6   7   1     5192.68     5179.89     47.40 o 
   7   7   1      159.33      180.29      9.13 o 
  -7   8   1     2558.03     2561.83     38.00 o 
  -6   8   1      180.03      185.84      9.94 o 
  -5   8   1     4172.43     4125.99     47.14 o 
  -4   8   1      503.59      500.12     13.29 o 
  -3   8   1     7963.80     7894.14     61.26 o 
  -2   8   1       37.89       40.15      3.29 o 
  -1   8   1     7725.36     7745.37     67.44 o 
   0   8   1      392.43      416.56      8.71 o 
   1   8   1     7668.59     7572.02     56.42 o 
   2   8   1       98.57      104.24      4.13 o 
   3   8   1     6612.51     6382.25     61.56 o 
   4   8   1      345.19      317.31      8.01 o 
   5   8   1     4943.28     4924.35     43.24 o 
   6   8   1      250.39      245.36     10.44 o 
   7   8   1     3929.26     4011.99     53.59 o 
  -6   9   1     3913.15     3951.08     52.63 o 
  -5   9   1        0.43        1.36      3.86 o 
  -4   9   1     3874.03     3881.33     42.23 o 
  -3   9   1        7.93        6.53      3.02 o 
  -2   9   1     2568.54     2580.66     32.37 o 
  -1   9   1      263.34      258.85      7.42 o 
   0   9   1     5224.10     5321.21     51.76 o 
   1   9   1       57.87       63.54      4.18 o 
   2   9   1     9067.90     9161.67    101.11 o 
   3   9   1       50.45       46.99      6.10 o 
   4   9   1     7521.49     7529.29     58.88 o 
   5   9   1       36.05       41.02      4.44 o 
   6   9   1     2210.76     2136.04     37.86 o 
  -5  10   1     3359.07     3318.00     47.45 o 
  -4  10   1       65.22       64.59      5.13 o 
  -3  10   1     6566.82     6590.71     67.49 o 
  -2  10   1        5.82       10.70      3.24 o 
  -1  10   1     5986.43     6073.36     59.76 o 
   0  10   1      300.83      289.68      8.79 o 
   1  10   1     4161.76     4087.42     49.16 o 
   2  10   1       78.18       64.98      5.54 o 
   3  10   1     3146.18     3123.10     40.92 o 
   4  10   1      177.20      186.96      9.22 o 
   5  10   1     2971.95     2919.95     43.03 o 
  -4  11   1     3078.10     3045.67     48.73 o 
  -3  11   1       31.94       31.23      5.13 o 
  -2  11   1     4543.98     4593.31     71.29 o 
  -1  11   1       60.01       56.05      7.03 o 
   0  11   1     4566.94     4625.67     84.76 o 
   1  11   1      112.66      126.58      8.29 o 
   2  11   1     3739.32     3756.63     47.92 o 
   3  11   1       38.69       34.14      7.27 o 
   4  11   1     3096.65     3093.83     46.86 o 
  -3  12   1     1355.90     1308.80     29.69 o 
  -2  12   1       38.84       45.65      7.24 o 
  -1  12   1     2561.48     2503.92     46.10 o 
   0  12   1      148.87      137.98     10.08 o 
   1  12   1     4120.44     4143.00     78.23 o 
   2  12   1       46.52       52.47      6.30 o 
  -8   0   2     4727.49     4642.80     56.23 o 
  -6   0   2    10018.04     9780.61     78.92 o 
  -4   0   2    13462.32    13508.91     84.51 o 
  -2   0   2     5543.21     5724.12     44.01 o 
   0   0   2     6693.04     6710.20     70.42 o 
   2   0   2     1519.65     1546.10     14.64 o 
   4   0   2    16084.66    15685.97    138.42 o 
   6   0   2    11827.28    11723.85     99.52 o 
   8   0   2     5158.42     5113.77     78.21 o 
  -9   1   2     4402.15     4450.86     46.77 o 
  -8   1   2      319.73      323.36      9.18 o 
  -7   1   2     6840.28     6761.68     48.28 o 
  -6   1   2        8.43        6.46      1.42 o 
  -5   1   2     5194.85     5056.20     27.85 o 
  -4   1   2       88.76       90.81      2.32 o 
  -3   1   2    12822.15    12917.20     58.07 o 
  -2   1   2      365.20      438.73      4.91 o 
  -1   1   2    19244.03    20083.31    103.29 o 
   0   1   2       13.56       20.77      1.58 o 
   1   1   2    22161.02    22918.89    141.58 o 
   2   1   2     1512.67     1580.43     11.80 o 
   3   1   2    11319.89    11257.87     59.93 o 
   4   1   2     1726.98     1720.05     13.19 o 
   5   1   2     6770.76     6660.57     41.78 o 
   6   1   2        0.90        4.09      1.22 o 
   7   1   2     4831.19     4850.71     44.75 o 
   8   1   2      272.22      246.91      9.45 o 
  -9   2   2       31.88       34.87      4.27 o 
  -8   2   2     4959.09     4998.84     42.57 o 
  -7   2   2      522.88      517.24      8.77 o 
  -6   2   2     5949.99     5814.89     40.07 o 
  -5   2   2       32.73       37.62      2.00 o 
  -4   2   2    10194.44    10157.62     49.15 o 
  -3   2   2      897.12      917.84      8.28 o 
  -2   2   2    11183.55    11371.52     67.32 o 
  -1   2   2     1454.36     1555.10     13.61 o 
   0   2   2    21236.35    22417.35    120.30 o 
   1   2   2     4113.53     4238.68     23.92 o 
   2   2   2    15726.59    16011.81     81.28 o 
   3   2   2      454.74      451.67      5.60 o 
   4   2   2    10199.08    10069.89     57.18 o 
   5   2   2      167.07      152.16      5.07 o 
   6   2   2     4282.11     4240.07     37.45 o 
   7   2   2       96.55       86.50      4.50 o 
   8   2   2     4398.24     4433.03     50.77 o 
  -9   3   2     2118.40     2077.83     36.22 o 
  -8   3   2       16.58       19.18      3.01 o 
  -7   3   2     5615.12     5565.79     42.59 o 
  -6   3   2       51.96       50.02      2.56 o 
  -5   3   2    13181.90    13081.86     64.33 o 
  -4   3   2        1.72        8.56      1.40 o 
  -3   3   2    13529.98    13579.33     68.15 o 
  -2   3   2      343.04      349.80      5.31 o 
  -1   3   2     1532.62     1504.09     12.53 o 
   0   3   2       92.02      108.99      2.89 o 
   1   3   2     4207.66     4224.84     26.17 o 
   2   3   2       15.08       15.58      1.18 o 
   3   3   2    12160.23    12141.11     66.16 o 
   4   3   2       18.91       19.81      1.47 o 
   5   3   2    11294.93    11126.46     79.30 o 
   6   3   2        2.13        1.45      1.76 o 
   7   3   2     6859.85     6957.61     65.69 o 
   8   3   2        6.46        7.49      4.15 o 
  -9   4   2        8.87       14.46      3.43 o 
  -8   4   2     4195.20     4236.94     42.11 o 
  -7   4   2      206.60      206.87      7.41 o 
  -6   4   2     4833.78     4676.48     45.29 o 
  -5   4   2       30.27       30.29      2.16 o 
  -4   4   2     7071.58     7084.44     45.10 o 
  -3   4   2     1506.63     1526.16     14.17 o 
  -2   4   2    12006.24    11793.03     74.41 o 
  -1   4   2       20.61       17.88      1.67 o 
   0   4   2    15422.61    15476.79     87.99 o 
   1   4   2      695.75      744.18      7.87 o 
   2   4   2    15955.89    15923.23     94.60 o 
   3   4   2     1832.26     1853.23     13.86 o 
   4   4   2     6593.00     6586.47     42.04 o 
   5   4   2       18.29       19.64      1.87 o 
   6   4   2     3887.33     3870.98     36.94 o 
   7   4   2        0.30        0.42      2.81 o 
   8   4   2     3516.31     3587.68     48.76 o 
  -8   5   2      224.98      233.29      8.63 o 
  -7   5   2     4703.75     4760.02     44.25 o 
  -6   5   2      171.73      176.63      5.98 o 
  -5   5   2     5802.69     5677.24     42.97 o 
  -4   5   2      229.48      210.22      4.92 o 
  -3   5   2     7730.10     7523.48     50.97 o 
  -2   5   2      138.91      134.61      3.40 o 
  -1   5   2    15874.34    15722.05     95.76 o 
   0   5   2      303.74      318.63      6.42 o 
   1   5   2    12508.57    12625.84     74.68 o 
   2   5   2      778.17      778.26      8.78 o 
   3   5   2     8398.08     8303.30     49.95 o 
   4   5   2      744.77      729.39     10.37 o 
   5   5   2     5668.99     5539.18     37.97 o 
   6   5   2       17.48       15.15      2.69 o 
   7   5   2     3843.93     3884.81     43.66 o 
   8   5   2      223.78      231.87     12.71 o 
  -8   6   2     3233.77     3191.40     39.26 o 
  -7   6   2        0.09        3.58      3.04 o 
  -6   6   2     7451.27     7460.80     59.58 o 
  -5   6   2       10.97       13.68      1.75 o 
  -4   6   2     8006.80     7880.22     60.58 o 
  -3   6   2       91.63       92.88      3.90 o 
  -2   6   2     7593.73     7534.49     54.03 o 
  -1   6   2        7.51       13.57      1.68 o 
   0   6   2     3265.24     3256.30     26.78 o 
   1   6   2        2.29        3.44      1.43 o 
   2   6   2     4898.16     4888.61     34.87 o 
   3   6   2       72.21       84.01      3.91 o 
   4   6   2     7768.41     7789.88     49.19 o 
   5   6   2        2.01        1.56      1.57 o 
   6   6   2     9255.64     9400.38     75.13 o 
   7   6   2        0.10        4.07      3.09 o 
  -7   7   2     3182.21     3143.61     41.63 o 
  -6   7   2        2.82        9.37      3.04 o 
  -5   7   2     3706.79     3674.96     40.91 o 
  -4   7   2       73.43       67.90      4.50 o 
  -3   7   2     4739.32     4721.53     41.06 o 
  -2   7   2      126.85      126.16      5.03 o 
  -1   7   2    12020.29    11503.40    164.19 o 
   0   7   2       10.56       11.37      2.24 o 
   1   7   2     9731.12     9322.00     85.92 o 
   2   7   2      512.33      522.53      8.72 o 
   3   7   2     6382.46     6321.12     44.13 o 
   4   7   2      746.36      736.87     11.01 o 
   5   7   2     3616.50     3571.91     35.05 o 
   6   7   2        1.60        2.48      4.68 o 
   7   7   2     2579.74     2531.70     41.40 o 
  -7   8   2      297.05      286.38     12.26 o 
  -6   8   2     3896.93     3990.34     51.32 o 
  -5   8   2       49.19       48.78      4.83 o 
  -4   8   2     4902.31     4857.31     46.22 o 
  -3   8   2      597.64      587.78     12.36 o 
  -2   8   2     7094.54     6967.44     59.94 o 
  -1   8   2      253.85      251.39     10.82 o 
   0   8   2     7223.26     7073.84     91.86 o 
   1   8   2      183.09      195.16      5.80 o 
   2   8   2     8326.27     8362.00     55.75 o 
   3   8   2      439.41      426.30      9.02 o 
   4   8   2     4203.95     4131.95     39.54 o 
   5   8   2        6.01       11.20      3.13 o 
   6   8   2     3245.94     3262.83     44.15 o 
  -6   9   2        0.02        0.95      4.07 o 
  -5   9   2     6776.88     6740.41     73.13 o 
  -4   9   2       93.19       87.91      6.63 o 
  -3   9   2     5531.22     5445.07     65.99 o 
  -2   9   2       21.08       16.08      3.75 o 
  -1   9   2     2476.24     2427.01     34.66 o 
   0   9   2       17.07       17.91      3.08 o 
   1   9   2     2441.74     2454.54     25.82 o 
   2   9   2       42.31       38.84      4.74 o 
   3   9   2     5183.20     5252.43     55.73 o 
   4   9   2       30.15       23.09      3.03 o 
   5   9   2     5247.56     5202.38     75.91 o 
   6   9   2        0.20       -3.17      6.46 o 
  -5  10   2        0.24        4.56      4.18 o 
  -4  10   2     2741.92     2709.14     40.34 o 
  -3  10   2      193.96      188.47     10.32 o 
  -2  10   2     4650.07     4704.52     61.97 o 
  -1  10   2      119.02      109.82      7.29 o 
   0  10   2     6234.23     6286.51     64.39 o 
   1  10   2      330.63      310.72     12.28 o 
   2  10   2     5762.89     5892.84     65.23 o 
   3  10   2      205.56      185.21      8.17 o 
   4  10   2     2664.52     2616.16     41.96 o 
   5  10   2       90.17       74.01      7.91 o 
  -4  11   2       13.56       15.66      5.17 o 
  -3  11   2     3444.31     3514.72     50.24 o 
  -2  11   2      212.04      218.16     11.65 o 
  -1  11   2     4562.61     4645.46     64.01 o 
   0  11   2       26.12       27.41      5.55 o 
   1  11   2     4399.29     4429.16     56.19 o 
   2  11   2      118.66      119.55      8.09 o 
   3  11   2     3226.48     3216.24     47.80 o 
   4  11   2      229.15      243.32     13.49 o 
  -2  12   2     2561.28     2543.84     51.25 o 
  -1  12   2       46.86       45.49      6.20 o 
   0  12   2     1835.93     1866.58     37.59 o 
   1  12   2       20.71       16.00      3.85 o 
   2  12   2     1561.50     1541.01     29.18 o 
  -9   0   3     3626.02     3671.06     58.30 o 
  -7   0   3     3815.80     3720.66     37.57 o 
  -5   0   3    10926.81    10760.30     72.10 o 
  -3   0   3    24195.76    23983.08    204.93 o 
  -1   0   3    50697.45    50278.88    363.40 o 
   1   0   3     9079.02     9217.32     61.76 o 
   3   0   3     4702.26     4596.43     43.00 o 
   5   0   3     6199.57     6144.08     64.31 o 
   7   0   3     6294.82     6355.06     71.88 o 
  -9   1   3       30.37       19.17      3.37 o 
  -8   1   3     7214.89     7217.72     58.73 o 
  -7   1   3       16.53       14.02      2.08 o 
  -6   1   3    10083.48     9962.81     54.11 o 
  -5   1   3      676.11      641.76      7.72 o 
  -4   1   3     8899.94     8821.01     41.78 o 
  -3   1   3     1429.13     1423.57     10.55 o 
  -2   1   3    12678.25    12820.83     65.55 o 
  -1   1   3      973.22      973.69      8.68 o 
   0   1   3     8444.63     8672.73     43.82 o 
   1   1   3     1632.44     1655.29     12.89 o 
   2   1   3    14034.75    13956.80     90.60 o 
   3   1   3        2.21        3.84      0.92 o 
   4   1   3     8346.88     8126.83     50.26 o 
   5   1   3      604.40      589.25      7.33 o 
   6   1   3     5857.86     5623.39     79.29 o 
   7   1   3       28.12       28.20      3.09 o 
   8   1   3     1926.86     1951.61     32.61 o 
  -9   2   3     4522.76     4568.49     51.78 o 
  -8   2   3        0.56        1.64      2.70 o 
  -7   2   3     7256.98     7286.56     49.75 o 
  -6   2   3      478.73      463.61      7.77 o 
  -5   2   3    11985.16    11978.50     60.19 o 
  -4   2   3     1442.31     1387.97     13.53 o 
  -3   2   3     8233.75     8267.89     48.72 o 
  -2   2   3      110.55      117.25      2.99 o 
  -1   2   3     9437.87     9650.13     53.87 o 
   0   2   3        2.84        6.20      1.19 o 
   1   2   3    11082.41    11113.25     56.74 o 
   2   2   3      583.91      578.56      7.13 o 
   3   2   3    12230.79    12256.24     73.61 o 
   4   2   3       38.62       35.30      2.55 o 
   5   2   3     5969.81     6017.16     45.11 o 
   6   2   3      407.67      409.57      7.87 o 
   7   2   3     3176.55     3190.28     37.76 o 
   8   2   3       24.70       22.97      4.70 o 
  -9   3   3        0.33       -2.02      2.97 o 
  -8   3   3     2475.52     2525.88     30.35 o 
  -7   3   3        0.22        4.37      1.63 o 
  -6   3   3     5656.96     5598.34     40.31 o 
  -5   3   3        2.02        4.12      1.34 o 
  -4   3   3    17537.58    17388.67     97.27 o 
  -3   3   3        1.45        3.20      1.19 o 
  -2   3   3    25092.41    24981.85    134.38 o 
  -1   3   3      278.06      285.95      4.86 o 
   0   3   3    17802.47    18215.89    102.23 o 
   1   3   3       18.98       17.11      1.21 o 
   2   3   3     9417.32     9353.92     51.62 o 
   3   3   3      151.34      143.37      3.26 o 
   4   3   3     4058.81     3989.97     32.84 o 
   5   3   3       58.01       73.86      4.48 o 
   6   3   3     4912.80     4980.26     48.42 o 
   7   3   3        4.18        6.23      2.59 o 
   8   3   3     5413.73     5677.79     68.22 o 
  -9   4   3     3970.11     4026.68     43.17 o 
  -8   4   3       32.70       24.94      3.78 o 
  -7   4   3     7419.63     7447.66     57.99 o 
  -6   4   3      691.17      671.98     10.48 o 
  -5   4   3     9246.67     9089.14     55.73 o 
  -4   4   3      139.11      125.08      4.26 o 
  -3   4   3     7886.24     7809.07     49.71 o 
  -2   4   3        2.96        4.99      0.98 o 
  -1   4   3     6346.00     6149.56     53.79 o 
   0   4   3      813.12      811.84      9.66 o 
   1   4   3    12414.26    12318.23     61.92 o 
   2   4   3      210.78      202.03      3.95 o 
   3   4   3    11089.02    11143.19     80.49 o 
   4   4   3        0.38        3.29      1.16 o 
   5   4   3     5942.86     5888.08     57.94 o 
   6   4   3      348.83      333.60     10.34 o 
   7   4   3     2863.96     2908.39     39.22 o 
   8   4   3       32.26       35.10      4.32 o 
  -8   5   3     5070.88     5055.61     51.79 o 
  -7   5   3       13.00       12.26      2.65 o 
  -6   5   3     6887.59     6894.07     52.00 o 
  -5   5   3      727.93      699.54     10.39 o 
  -4   5   3     7259.63     7204.09     53.14 o 
  -3   5   3      881.36      881.18     12.87 o 
  -2   5   3     7498.13     7413.59     48.99 o 
  -1   5   3      101.77       93.18      3.91 o 
   0   5   3     8988.10     8798.42     50.96 o 
   1   5   3     1370.77     1378.93     14.67 o 
   2   5   3     7035.95     7001.30     48.91 o 
   3   5   3       86.23       73.73      2.83 o 
   4   5   3     7667.48     7633.31     54.11 o 
   5   5   3      227.88      220.81      7.51 o 
   6   5   3     3732.30     3771.65     45.51 o 
   7   5   3       87.38       92.17      6.64 o 
  -8   6   3        2.85        5.80      3.63 o 
  -7   6   3     3302.55     3329.88     38.85 o 
  -6   6   3       10.87        8.36      2.15 o 
  -5   6   3     5020.54     4942.16     39.87 o 
  -4   6   3       20.47       19.29      2.17 o 
  -3   6   3    15672.73    15236.90    109.38 o 
  -2   6   3       23.02       18.83      2.08 o 
  -1   6   3    16794.01    16687.66    111.79 o 
   0   6   3      153.26      150.47      4.79 o 
   1   6   3     7983.94     7884.73     52.74 o 
   2   6   3       29.71       28.91      2.32 o 
   3   6   3     2893.41     2846.45     26.20 o 
   4   6   3        0.38        2.09      1.58 o 
   5   6   3     4482.98     4548.51     46.54 o 
   6   6   3       17.26       11.50      3.26 o 
   7   6   3     4458.01     4597.64     55.89 o 
  -7   7   3        1.55       -1.12      3.63 o 
  -6   7   3     5982.45     6070.58     62.18 o 
  -5   7   3      241.37      225.32      7.24 o 
  -4   7   3     5209.31     5156.85     48.70 o 
  -3   7   3      243.31      214.02      5.51 o 
  -2   7   3     5043.75     4908.11     70.66 o 
  -1   7   3      256.84      246.57      7.21 o 
   0   7   3     7391.11     7324.75     48.50 o 
   1   7   3      745.53      739.49     11.93 o 
   2   7   3     6918.10     6844.68     49.82 o 
   3   7   3        0.08        4.70      2.01 o 
   4   7   3     7515.89     7508.40     69.67 o 
   5   7   3      174.54      175.36      7.54 o 
   6   7   3     3073.43     3086.77     40.23 o 
  -7   8   3     4210.12     4206.95     52.49 o 
  -6   8   3      433.23      420.22     15.17 o 
  -5   8   3     4801.07     4856.85     61.78 o 
  -4   8   3      414.25      421.67     12.77 o 
  -3   8   3     5387.87     5328.92     53.69 o 
  -2   8   3        9.64        8.68      4.07 o 
  -1   8   3     4028.00     4033.61     44.66 o 
   0   8   3      169.80      170.04      5.70 o 
   1   8   3     6252.53     6190.08     51.41 o 
   2   8   3      106.16      112.56      5.56 o 
   3   8   3     5079.99     5094.19     53.48 o 
   4   8   3       22.31       23.73      3.60 o 
   5   8   3     3407.27     3378.75     46.72 o 
   6   8   3      253.97      264.62     12.42 o 
  -6   9   3     2651.98     2617.27     42.01 o 
  -5   9   3        1.05        2.94      3.84 o 
  -4   9   3     6892.32     7019.00     72.17 o 
  -3   9   3       19.87       19.13      3.62 o 
  -2   9   3     8472.64     8580.97     86.98 o 
  -1   9   3       63.42       51.12      4.43 o 
   0   9   3     7054.26     7110.69     55.14 o 
   1   9   3      166.50      167.45      6.27 o 
   2   9   3     3568.56     3549.45     36.49 o 
   3   9   3        0.12        0.60      3.36 o 
   4   9   3     2309.06     2259.66     33.19 o 
   5   9   3        0.51        2.44      3.96 o 
  -5  10   3     3810.26     3899.49     58.42 o 
  -4  10   3      123.51      127.69     10.32 o 
  -3  10   3     3020.97     3048.16     55.02 o 
  -2  10   3       58.17       61.38      6.15 o 
  -1  10   3     2757.64     2782.58     40.58 o 
   0  10   3       84.64       89.40      5.82 o 
   1  10   3     5072.74     5144.53     57.54 o 
   2  10   3      174.23      176.98      7.91 o 
   3  10   3     5235.28     5323.83     54.53 o 
   4  10   3        1.84       -0.60      3.49 o 
  -4  11   3     2789.55     2763.30     47.73 o 
  -3  11   3      336.81      321.00     16.67 o 
  -2  11   3     3120.79     3164.66     49.62 o 
  -1  11   3       66.68       60.76      7.05 o 
   0  11   3     3077.50     3071.06     47.37 o 
   1  11   3      188.60      183.34      9.90 o 
   2  11   3     3057.13     3033.59     48.14 o 
   3  11   3        0.24       -1.47      4.25 o 
  -2  12   3       70.95       61.55      8.46 o 
  -1  12   3     5453.89     5597.86     82.05 o 
   0  12   3       63.07       74.94      8.73 o 
   1  12   3     2428.91     2425.12     44.91 o 
  -8   0   4     6422.55     6491.18     73.42 o 
  -6   0   4     5408.20     5281.13     50.01 o 
  -4   0   4     6757.89     6693.72     52.62 o 
  -2   0   4    20307.33    20802.30    158.37 o 
   0   0   4    31590.09    31900.83    240.03 o 
   2   0   4    13403.15    13347.39    127.18 o 
   4   0   4     7549.69     7550.40     66.04 o 
   6   0   4     1967.14     1955.24     35.63 o 
   8   0   4     1930.73     1973.77     55.45 o 
  -9   1   4     2505.01     2499.02     35.44 o 
  -8   1   4      194.32      205.65      7.14 o 
  -7   1   4     6792.62     6862.03     50.31 o 
  -6   1   4      582.51      569.69      8.97 o 
  -5   1   4    10239.16    10188.01     55.19 o 
  -4   1   4      139.38      143.52      3.55 o 
  -3   1   4    20390.43    20420.52     90.42 o 
  -2   1   4      385.61      384.05      5.22 o 
  -1   1   4    13885.14    14146.62     69.73 o 
   0   1   4       50.10       59.34      2.04 o 
   1   1   4    11376.72    11499.43     79.61 o 
   2   1   4      958.26      927.30      9.24 o 
   3   1   4     7982.15     7752.72     50.35 o 
   4   1   4      448.01      431.69      7.28 o 
   5   1   4     8790.96     8663.93     62.44 o 
   6   1   4       68.85       77.50      5.05 o 
   7   1   4     4353.96     4433.45     47.45 o 
   8   1   4       89.46       82.86      8.26 o 
  -9   2   4       79.67       84.86      5.92 o 
  -8   2   4     3416.08     3437.54     36.75 o 
  -7   2   4      301.86      304.88      7.97 o 
  -6   2   4     8865.61     8818.97     58.58 o 
  -5   2   4      145.34      136.14      3.54 o 
  -4   2   4    15077.05    15197.28     81.82 o 
  -3   2   4       55.31       58.00      2.36 o 
  -2   2   4    14450.61    14486.63     95.68 o 
  -1   2   4      583.04      598.82      7.88 o 
   0   2   4    13710.45    13752.47     69.10 o 
   1   2   4        0.39        2.16      0.88 o 
   2   2   4     9461.75     9436.86     49.41 o 
   3   2   4     1829.81     1837.16     17.07 o 
   4   2   4     8529.41     8318.33     55.85 o 
   5   2   4       75.00       70.55      3.94 o 
   6   2   4     5301.45     5348.96     48.25 o 
   7   2   4       76.02       72.32      6.51 o 
  -9   3   4     4369.92     4443.94     46.15 o 
  -8   3   4       12.50       13.55      2.91 o 
  -7   3   4     5470.31     5526.70     48.96 o 
  -6   3   4       12.61       16.67      2.45 o 
  -5   3   4     6057.86     5949.56     44.95 o 
  -4   3   4      142.56      134.72      4.60 o 
  -3   3   4     9511.76     9497.25     56.18 o 
  -2   3   4       38.39       46.69      2.65 o 
  -1   3   4    16747.42    16850.35     88.61 o 
   0   3   4       82.21       78.35      2.24 o 
   1   3   4    24764.30    24307.01    166.53 o 
   2   3   4      150.32      152.02      3.75 o 
   3   3   4     9569.21     9627.01     65.54 o 
   4   3   4        1.51        1.07      1.94 o 
   5   3   4     2352.98     2311.62     26.39 o 
   6   3   4       11.81       16.06      2.63 o 
   7   3   4     1839.89     1858.00     33.45 o 
  -8   4   4     3153.39     3185.54     36.25 o 
  -7   4   4       91.10      104.89      5.90 o 
  -6   4   4     8313.48     8405.82     64.39 o 
  -5   4   4       61.23       62.61      3.41 o 
  -4   4   4    13233.68    13158.70     83.85 o 
  -3   4   4       16.30       18.72      1.41 o 
  -2   4   4    11098.60    10941.54     65.62 o 
  -1   4   4      406.83      385.78      6.44 o 
   0   4   4     8837.70     8780.17     55.80 o 
   1   4   4      312.95      308.51      4.90 o 
   2   4   4     8461.78     8485.02     50.69 o 
   3   4   4     1058.81     1039.22     11.61 o 
   4   4   4     6757.23     6747.44     53.15 o 
   5   4   4      437.16      442.05     12.81 o 
   6   4   4     5611.61     5657.94     55.86 o 
   7   4   4      112.25      100.69      7.76 o 
  -8   5   4      389.68      399.69     12.66 o 
  -7   5   4     4288.27     4405.22     43.47 o 
  -6   5   4      342.48      334.54      9.93 o 
  -5   5   4     8453.72     8479.28     60.20 o 
  -4   5   4       13.69       15.29      1.87 o 
  -3   5   4    10630.61    10679.96     71.72 o 
  -2   5   4     1131.77     1127.89     12.73 o 
  -1   5   4    11806.55    11592.02     82.45 o 
   0   5   4       33.98       37.32      2.80 o 
   1   5   4     6485.59     6435.20     42.00 o 
   2   5   4       91.34       88.49      3.35 o 
   3   5   4     7261.92     7218.74     53.60 o 
   4   5   4      293.06      279.14      7.05 o 
   5   5   4     5984.29     6169.40     66.26 o 
   6   5   4        1.58        9.94      3.62 o 
   7   5   4     3545.68     3648.94     52.39 o 
  -8   6   4     4833.22     4944.87     57.04 o 
  -7   6   4        3.72        6.61      3.18 o 
  -6   6   4     3406.28     3394.05     40.37 o 
  -5   6   4        9.41       10.80      2.58 o 
  -4   6   4     4027.48     3951.31     38.84 o 
  -3   6   4       20.51       16.13      2.49 o 
  -2   6   4    11121.46    10967.16     74.98 o 
  -1   6   4       20.89       18.06      1.65 o 
   0   6   4    13825.71    13728.66     86.95 o 
   1   6   4       19.57       17.53      1.98 o 
   2   6   4    10070.46    10204.86    102.63 o 
   3   6   4       34.52       37.16      2.56 o 
   4   6   4     3904.76     3863.29     40.02 o 
   5   6   4       34.87       39.67      4.96 o 
   6   6   4     2056.20     2069.46     35.98 o 
  -7   7   4     3617.74     3636.87     47.01 o 
  -6   7   4      171.63      172.84     10.91 o 
  -5   7   4     7647.45     7650.26     74.21 o 
  -4   7   4       42.34       37.82      3.70 o 
  -3   7   4     7961.14     7879.25     52.81 o 
  -2   7   4      137.91      141.90      5.71 o 
  -1   7   4     8070.76     8004.90     62.28 o 
   0   7   4       64.40       57.94      3.35 o 
   1   7   4     3661.19     3641.80     33.26 o 
   2   7   4      399.56      376.95      9.79 o 
   3   7   4     5541.05     5601.36     47.40 o 
   4   7   4      344.07      339.64     11.01 o 
   5   7   4     5170.23     5210.34     68.30 o 
   6   7   4       71.24       78.72      6.85 o 
  -7   8   4      194.27      183.49     10.16 o 
  -6   8   4     4142.74     4137.63     54.32 o 
  -5   8   4       58.33       66.24      6.65 o 
  -4   8   4     6276.22     6418.26     74.08 o 
  -3   8   4       90.74       86.09      5.62 o 
  -2   8   4     6279.95     6354.78     56.15 o 
  -1   8   4      563.27      559.34     11.95 o 
   0   8   4     5407.66     5396.82     44.44 o 
   1   8   4        0.04        0.25      1.91 o 
   2   8   4     5555.68     5545.24     54.22 o 
   3   8   4      350.70      326.88     10.51 o 
   4   8   4     3859.80     3827.43     59.14 o 
   5   8   4       54.40       51.84      6.57 o 
  -6   9   4       11.38       16.79      5.25 o 
  -5   9   4     3029.78     3011.67     48.73 o 
  -4   9   4        9.85       14.52      4.34 o 
  -3   9   4     3206.31     3247.33     44.87 o 
  -2   9   4       87.20       77.80      6.16 o 
  -1   9   4     6952.11     6983.95     70.31 o 
   0   9   4       12.57       16.68      3.13 o 
   1   9   4     8557.88     8619.73     72.79 o 
   2   9   4       16.91       25.08      3.50 o 
   3   9   4     4768.12     4772.15     50.27 o 
   4   9   4       71.65       80.99      6.76 o 
   5   9   4     1253.16     1251.88     28.37 o 
  -5  10   4       14.14       17.42      5.57 o 
  -4  10   4     5429.17     5513.80     71.68 o 
  -3  10   4        9.34        2.88      3.82 o 
  -2  10   4     3987.18     4025.58     56.42 o 
  -1  10   4       41.00       33.48      4.62 o 
   0  10   4     2899.71     2916.48     37.03 o 
   1  10   4       37.59       42.69      5.62 o 
   2  10   4     3062.42     3066.43     43.40 o 
   3  10   4      618.84      632.88     15.78 o 
   4  10   4     3162.81     3129.94     57.12 o 
  -3  11   4     3733.52     3716.21     64.92 o 
  -2  11   4      219.72      201.79     13.85 o 
  -1  11   4     3525.28     3539.25     55.30 o 
   0  11   4       55.98       45.66      7.40 o 
   1  11   4     2910.76     2900.09     47.89 o 
   2  11   4       63.78       52.67      6.00 o 
  -9   0   5     4003.15     3995.27     63.67 o 
  -7   0   5     6384.31     6434.92     65.70 o 
  -5   0   5     7704.65     7706.99     70.24 o 
  -3   0   5     4252.29     4291.26     48.82 o 
  -1   0   5     7343.91     7403.69     64.52 o 
   1   0   5     7375.30     7374.60     94.74 o 
   3   0   5    15817.92    15595.22    122.21 o 
   5   0   5     8389.55     8454.78     95.30 o 
   7   0   5     2663.03     2658.57     66.25 o 
  -9   1   5      132.87      137.66      8.28 o 
  -8   1   5     3214.49     3242.88     35.54 o 
  -7   1   5       43.92       44.50      3.08 o 
  -6   1   5     4062.89     4055.40     30.53 o 
  -5   1   5      338.62      326.23      6.56 o 
  -4   1   5     9807.67     9746.47     59.97 o 
  -3   1   5       97.05       94.24      3.08 o 
  -2   1   5    18380.72    18582.10     68.06 o 
  -1   1   5       54.87       56.66      2.09 o 
   0   1   5    15066.16    15348.88     75.29 o 
   1   1   5     1144.94     1093.01     11.49 o 
   2   1   5    10220.52    10241.73     62.77 o 
   3   1   5      230.73      210.17      5.32 o 
   4   1   5     5791.11     5638.56     48.27 o 
   5   1   5      128.00      121.49      5.41 o 
   6   1   5     5108.28     5172.07     56.40 o 
   7   1   5      223.58      212.51     11.55 o 
  -9   2   5     2514.89     2529.80     34.83 o 
  -8   2   5      124.01      116.40      6.35 o 
  -7   2   5     3302.78     3321.95     34.89 o 
  -6   2   5      225.80      215.77      6.68 o 
  -5   2   5     7784.22     7737.27     55.23 o 
  -4   2   5      795.69      778.70     10.23 o 
  -3   2   5    10993.99    10918.15     75.18 o 
  -2   2   5      135.87      138.36      3.63 o 
  -1   2   5    17757.27    18125.41    103.38 o 
   0   2   5     1814.46     1811.47     14.14 o 
   1   2   5    12493.90    12675.19     68.43 o 
   2   2   5      143.78      126.76      3.30 o 
   3   2   5     8056.47     8027.43     57.09 o 
   4   2   5        0.01        1.09      1.34 o 
   5   2   5     4479.43     4453.83     49.55 o 
   6   2   5      105.44      102.45      6.67 o 
   7   2   5     4247.83     4376.80     64.27 o 
  -8   3   5     4532.83     4594.64     45.80 o 
  -7   3   5        4.47        4.12      2.55 o 
  -6   3   5     8145.57     8177.06     63.52 o 
  -5   3   5        2.29        4.20      1.46 o 
  -4   3   5     6238.82     6261.31     45.87 o 
  -3   3   5        2.06        2.57      2.12 o 
  -2   3   5     2851.32     2824.19     24.38 o 
  -1   3   5        1.14        2.61      1.21 o 
   0   3   5     7597.39     7530.50     47.29 o 
   1   3   5       35.48       37.51      2.07 o 
   2   3   5    13168.73    13065.57     73.50 o 
   3   3   5       16.60       17.39      1.94 o 
   4   3   5     9247.16     9175.22     64.75 o 
   5   3   5        0.03        7.37      2.77 o 
   6   3   5     4431.42     4504.50     56.77 o 
   7   3   5       39.49       47.76      6.89 o 
  -8   4   5       42.58       45.85      4.07 o 
  -7   4   5     2957.27     3011.64     34.06 o 
  -6   4   5        7.18        7.92      2.64 o 
  -5   4   5     6039.50     6099.57     47.14 o 
  -4   4   5      821.57      813.43     13.68 o 
  -3   4   5    10742.93    10890.42     87.89 o 
  -2   4   5       87.22       86.14      3.52 o 
  -1   4   5    13080.92    13132.70     75.85 o 
   0   4   5      526.42      534.90      7.76 o 
   1   4   5    11460.58    11471.82     60.51 o 
   2   4   5      538.51      523.07      8.81 o 
   3   4   5     5309.45     5243.97     35.49 o 
   4   4   5       85.45       81.73      4.77 o 
   5   4   5     3871.94     3928.00     49.81 o 
   6   4   5       55.60       57.42      6.08 o 
  -8   5   5     2638.19     2698.22     34.03 o 
  -7   5   5       30.49       24.43      3.74 o 
  -6   5   5     3892.62     3906.23     41.11 o 
  -5   5   5      495.88      480.61      9.73 o 
  -4   5   5     7222.67     7227.01     52.57 o 
  -3   5   5      175.50      178.32      4.91 o 
  -2   5   5    11886.84    11824.26     83.05 o 
  -1   5   5        6.25        6.42      2.14 o 
   0   5   5    10909.84    10707.28     68.15 o 
   1   5   5      600.25      605.45      8.96 o 
   2   5   5     6850.51     6735.35     49.17 o 
   3   5   5      332.44      324.77      7.89 o 
   4   5   5     5550.91     5653.06     57.50 o 
   5   5   5      151.45      152.09     10.25 o 
   6   5   5     3523.62     3630.35     57.36 o 
  -7   6   5     5376.89     5458.02     59.86 o 
  -6   6   5        1.87       12.90      3.67 o 
  -5   6   5     4334.17     4307.76     46.93 o 
  -4   6   5       10.95       14.87      2.17 o 
  -3   6   5     4704.68     4757.07     43.00 o 
  -2   6   5       30.51       26.14      3.15 o 
  -1   6   5     3284.62     3230.89     34.17 o 
   0   6   5        6.59        8.67      1.82 o 
   1   6   5     6630.23     6607.29     51.84 o 
   2   6   5       12.35       11.31      2.66 o 
   3   6   5     8293.67     8392.74     72.30 o 
   4   6   5       34.88       34.09      5.37 o 
   5   6   5     6551.99     6656.54     75.33 o 
   6   6   5       22.60       27.11      4.96 o 
  -7   7   5        6.45        1.33      3.64 o 
  -6   7   5     2622.86     2656.38     40.72 o 
  -5   7   5       71.26       64.97      5.55 o 
  -4   7   5     5403.06     5456.84     57.45 o 
  -3   7   5       25.94       22.92      2.69 o 
  -2   7   5     9922.23    10047.15     78.14 o 
  -1   7   5       31.96       32.90      3.05 o 
   0   7   5     7762.92     7605.19     58.90 o 
   1   7   5      360.99      337.04      9.28 o 
   2   7   5     4119.32     4094.09     50.34 o 
   3   7   5      127.12      122.25      7.06 o 
   4   7   5     3565.96     3558.30     53.64 o 
   5   7   5      133.15      124.41      9.35 o 
  -6   8   5       91.81       93.42      7.50 o 
  -5   8   5     3605.81     3643.19     49.56 o 
  -4   8   5      782.31      771.28     23.04 o 
  -3   8   5     6211.35     6232.65     60.43 o 
  -2   8   5       10.63       10.09      2.54 o 
  -1   8   5     6303.63     6319.70     57.35 o 
   0   8   5      420.93      414.50     12.46 o 
   1   8   5     6964.19     7020.62     68.38 o 
   2   8   5      248.19      261.79     10.98 o 
   3   8   5     3682.33     3647.71     51.30 o 
   4   8   5        8.36        5.46      3.78 o 
   5   8   5     3064.99     3151.04     52.32 o 
  -5   9   5        3.91        7.46      3.92 o 
  -4   9   5     2944.92     3040.52     51.93 o 
  -3   9   5        2.68        6.58      4.62 o 
  -2   9   5     1635.86     1641.76     26.86 o 
  -1   9   5       17.62       16.84      3.21 o 
   0   9   5     3317.81     3365.20     42.62 o 
   1   9   5        9.99        9.11      3.55 o 
   2   9   5     5635.80     5744.16     67.64 o 
   3   9   5        0.19       -1.66      3.34 o 
   4   9   5     4554.09     4661.69     69.57 o 
  -4  10   5       80.54       76.21      7.86 o 
  -3  10   5     4485.20     4526.91     67.11 o 
  -2  10   5        2.47        7.36      4.45 o 
  -1  10   5     5012.00     5083.90     62.20 o 
   0  10   5      373.25      390.52     14.24 o 
   1  10   5     3983.40     4053.14     58.65 o 
   2  10   5       29.98       21.64      5.12 o 
   3  10   5     1961.08     1993.85     43.51 o 
  -2  11   5     3953.02     3930.81     69.74 o 
  -1  11   5        1.81        6.87      7.31 o 
   0  11   5     3588.18     3648.38     52.14 o 
   1  11   5      244.55      255.84     13.25 o 
  -8   0   6     2297.13     2298.68     44.74 o 
  -6   0   6     6075.45     6177.14     58.00 o 
  -4   0   6    11019.58    11198.60    116.65 o 
  -2   0   6    11377.31    11624.57    106.40 o 
   0   0   6     4232.70     4217.92     40.24 o 
   2   0   6     4561.77     4527.12     51.46 o 
   4   0   6     8556.04     8579.48    122.23 o 
   6   0   6     6295.87     6440.90    115.63 o 
  -8   1   6       89.35      103.41      6.54 o 
  -7   1   6     4392.03     4382.89     40.28 o 
  -6   1   6      257.69      243.94      6.86 o 
  -5   1   6     3297.75     3271.30     27.87 o 
  -4   1   6      102.51       97.53      3.57 o 
  -3   1   6     6559.79     6579.03     40.89 o 
  -2   1   6      562.66      558.42      8.14 o 
  -1   1   6     7064.39     7163.78     45.60 o 
   0   1   6       81.61       78.78      3.19 o 
   1   1   6    10860.02    10840.67     73.18 o 
   2   1   6      318.04      322.28      5.81 o 
   3   1   6     6723.55     6703.37     52.31 o 
   4   1   6      507.37      508.29     10.54 o 
   5   1   6     4561.53     4678.70     58.88 o 
   6   1   6        1.80        4.96      4.14 o 
  -8   2   6     3650.48     3655.67     42.50 o 
  -7   2   6      420.48      422.46     11.20 o 
  -6   2   6     4688.81     4730.61     45.62 o 
  -5   2   6      145.24      144.58      5.64 o 
  -4   2   6     4107.31     4085.59     31.01 o 
  -3   2   6      235.14      228.76      5.26 o 
  -2   2   6     5964.19     5858.98     45.57 o 
  -1   2   6      119.61      108.05      3.59 o 
   0   2   6     9398.64     9462.25     61.00 o 
   1   2   6        0.15        3.44      1.44 o 
   2   2   6     8602.60     8627.52     53.67 o 
   3   2   6      186.51      180.71      6.24 o 
   4   2   6     4999.12     4939.80     51.40 o 
   5   2   6      312.93      321.35     11.38 o 
   6   2   6     2840.89     2843.60     45.18 o 
  -8   3   6        1.68        1.41      3.07 o 
  -7   3   6     3959.27     4041.27     41.30 o 
  -6   3   6       14.85       15.12      3.26 o 
  -5   3   6     8961.01     9099.59     64.51 o 
  -4   3   6       14.07       15.84      2.08 o 
  -3   3   6     9434.43     9412.78     84.61 o 
  -2   3   6       82.06       77.65      3.74 o 
  -1   3   6     6155.10     6184.74     43.20 o 
   0   3   6       44.42       40.59      2.14 o 
   1   3   6     5309.68     5238.02     35.99 o 
   2   3   6       11.52       10.39      1.70 o 
   3   3   6     4850.20     4825.94     40.25 o 
   4   3   6       53.74       59.70      4.62 o 
   5   3   6     6510.66     6669.45     68.71 o 
   6   3   6        8.88       11.90      4.21 o 
  -8   4   6     3590.58     3679.72     41.22 o 
  -7   4   6      393.74      383.14     11.76 o 
  -6   4   6     3796.13     3822.18     40.82 o 
  -5   4   6       23.00       17.74      2.51 o 
  -4   4   6     3596.41     3608.26     33.56 o 
  -3   4   6       53.89       56.43      3.31 o 
  -2   4   6     5161.68     5152.28     41.64 o 
  -1   4   6       76.49       73.67      3.27 o 
   0   4   6     9608.57     9751.31     83.89 o 
   1   4   6        7.98       10.01      2.03 o 
   2   4   6     8536.49     8443.83     79.58 o 
   3   4   6      287.27      284.59      8.48 o 
   4   4   6     4126.69     4123.62     47.75 o 
   5   4   6      160.40      148.01      9.44 o 
   6   4   6     2570.70     2621.61     48.45 o 
  -7   5   6     3209.36     3278.27     39.09 o 
  -6   5   6      401.40      408.53     11.66 o 
  -5   5   6     3683.88     3717.69     39.41 o 
  -4   5   6        6.67        6.90      2.45 o 
  -3   5   6     4213.54     4259.94     34.21 o 
  -2   5   6      359.87      352.66      6.98 o 
  -1   5   6     6683.66     6688.31     46.65 o 
   0   5   6      475.33      485.95      7.77 o 
   1   5   6     6044.53     6116.04     42.71 o 
   2   5   6      396.97      378.29      8.58 o 
   3   5   6     6022.03     6019.30     68.92 o 
   4   5   6      194.79      192.07      9.80 o 
   5   5   6     3071.60     3144.76     52.68 o 
  -7   6   6        2.00        2.19      3.64 o 
  -6   6   6     3747.54     3847.72     42.35 o 
  -5   6   6       10.84       13.49      3.05 o 
  -4   6   6     8316.05     8525.95     78.56 o 
  -3   6   6        8.23       10.66      2.05 o 
  -2   6   6     7237.45     7250.86     55.43 o 
  -1   6   6        5.00        2.20      2.11 o 
   0   6   6     3127.60     3138.44     30.65 o 
   1   6   6        2.57        5.05      1.73 o 
   2   6   6     3192.51     3184.19     40.21 o 
   3   6   6       12.99       15.43      3.35 o 
   4   6   6     5244.13     5299.56     64.70 o 
   5   6   6        2.73        7.25      4.78 o 
  -6   7   6      139.68      138.34      8.90 o 
  -5   7   6     2581.91     2618.60     39.97 o 
  -4   7   6       40.41       39.92      4.72 o 
  -3   7   6     3179.10     3239.62     36.67 o 
  -2   7   6      149.63      150.28      6.45 o 
  -1   7   6     6292.91     6219.44     62.53 o 
   0   7   6       52.61       55.59      4.62 o 
   1   7   6     5470.94     5469.74     59.86 o 
   2   7   6      236.85      225.45      9.72 o 
   3   7   6     5392.03     5403.65     59.48 o 
   4   7   6      218.78      224.14     11.59 o 
  -6   8   6     2677.29     2639.12     43.14 o 
  -5   8   6       37.49       44.46      5.60 o 
  -4   8   6     2959.20     2919.01     45.31 o 
  -3   8   6      148.30      148.48      9.36 o 
  -2   8   6     3203.97     3254.35     36.59 o 
  -1   8   6      161.36      161.66      7.72 o 
   0   8   6     4710.47     4728.02     50.95 o 
   1   8   6       10.45       14.99      3.25 o 
   2   8   6     4280.59     4376.83     52.01 o 
   3   8   6      117.89      118.63      7.61 o 
   4   8   6     2584.01     2546.15     45.09 o 
  -5   9   6     4759.26     4828.88     62.50 o 
  -4   9   6       24.63       19.32      4.80 o 
  -3   9   6     4234.12     4277.24     63.72 o 
  -2   9   6        5.76        6.19      3.69 o 
  -1   9   6     3408.34     3430.25     41.46 o 
   0   9   6       19.27       13.35      3.59 o 
   1   9   6     2240.10     2283.67     39.51 o 
   2   9   6       40.35       48.01      5.47 o 
   3   9   6     2572.86     2539.94     42.55 o 
  -3  10   6       28.19       26.36      5.09 o 
  -2  10   6     2484.27     2477.60     49.90 o 
  -1  10   6        6.52       10.86      4.01 o 
   0  10   6     4495.43     4616.14     66.47 o 
   1  10   6        5.28        3.06      4.59 o 
  -7   0   7     2299.55     2273.27     38.85 o 
  -5   0   7     4864.31     4836.26     56.98 o 
  -3   0   7    10410.61    10373.80    110.24 o 
  -1   0   7    12689.36    12968.21    117.24 o 
   1   0   7     5032.46     5074.10     69.99 o 
   3   0   7     3556.02     3638.38     75.34 o 
   5   0   7     1710.83     1672.06     51.14 o 
  -8   1   7     4574.84     4665.96     50.54 o 
  -7   1   7       50.65       49.98      4.37 o 
  -6   1   7     5393.44     5410.83     45.69 o 
  -5   1   7      319.55      304.37      6.85 o 
  -4   1   7     6664.32     6638.34     46.30 o 
  -3   1   7      131.40      125.10      4.67 o 
  -2   1   7     4513.96     4468.60     36.34 o 
  -1   1   7      227.89      230.84      6.42 o 
   0   1   7     4347.10     4267.43     33.48 o 
   1   1   7      542.56      526.89     10.42 o 
   2   1   7     5601.04     5567.25     44.25 o 
   3   1   7      135.09      134.94      9.10 o 
   4   1   7     5545.85     5635.27     72.97 o 
   5   1   7        8.29       11.72      4.84 o 
   6   1   7     3111.72     3203.19     54.72 o 
  -8   2   7       19.60       14.52      4.04 o 
  -7   2   7     5130.15     5181.10     51.56 o 
  -6   2   7       14.92       11.43      2.83 o 
  -5   2   7     6486.01     6533.86     56.36 o 
  -4   2   7      317.73      302.40      6.77 o 
  -3   2   7     4422.25     4388.92     35.60 o 
  -2   2   7       52.03       44.81      2.71 o 
  -1   2   7     5000.81     4977.11     43.37 o 
   0   2   7      187.15      177.05      5.12 o 
   1   2   7     4743.02     4698.40     37.87 o 
   2   2   7      989.74      968.52     17.00 o 
   3   2   7     5632.54     5678.12     60.38 o 
   4   2   7        5.31        6.02      3.68 o 
   5   2   7     3672.07     3817.87     54.29 o 
  -8   3   7     2622.97     2674.47     36.36 o 
  -7   3   7       12.34       10.13      3.12 o 
  -6   3   7     3381.27     3420.38     40.56 o 
  -5   3   7       13.45        7.82      2.25 o 
  -4   3   7     5965.18     6010.19     47.12 o 
  -3   3   7       12.38       13.35      2.35 o 
  -2   3   7     9757.00     9848.10     77.21 o 
  -1   3   7        0.20        2.63      1.98 o 
   0   3   7    10159.64    10060.05     66.09 o 
   1   3   7       11.00       12.47      2.02 o 
   2   3   7     3621.40     3669.09     34.70 o 
   3   3   7        0.06        3.56      2.60 o 
   4   3   7     1506.17     1502.47     30.30 o 
   5   3   7        6.77        7.63      4.28 o 
  -7   4   7     5158.95     5256.87     63.34 o 
  -6   4   7        6.60        4.27      2.92 o 
  -5   4   7     5557.33     5645.76     53.24 o 
  -4   4   7       18.22       14.37      2.65 o 
  -3   4   7     3898.29     3766.09     39.00 o 
  -2   4   7       80.82       82.21      4.28 o 
  -1   4   7     3657.99     3652.40     43.01 o 
   0   4   7      560.44      543.70      9.30 o 
   1   4   7     5122.89     5140.60     48.32 o 
   2   4   7      393.55      376.50     10.96 o 
   3   4   7     4839.85     4903.91     50.06 o 
   4   4   7       29.39       29.17      4.58 o 
   5   4   7     3845.12     3986.04     58.74 o 
  -7   5   7        0.17        0.41      3.20 o 
  -6   5   7     4510.83     4609.81     48.25 o 
  -5   5   7      328.51      315.65     10.10 o 
  -4   5   7     4608.92     4703.68     43.49 o 
  -3   5   7      389.49      391.58      9.01 o 
  -2   5   7     4248.11     4222.51     37.95 o 
  -1   5   7      167.40      165.23      5.87 o 
   0   5   7     3483.98     3539.44     30.72 o 
   1   5   7      280.88      271.47      9.18 o 
   2   5   7     4406.48     4372.38     45.95 o 
   3   5   7       86.23       89.93      5.65 o 
   4   5   7     4250.39     4316.13     72.59 o 
   5   5   7        4.47        6.31      4.55 o 
  -6   6   7        0.13       -1.11      3.78 o 
  -5   6   7     2839.16     2851.66     38.82 o 
  -4   6   7        1.40        1.20      3.30 o 
  -3   6   7     8000.19     8202.87     65.77 o 
  -2   6   7        0.67        3.32      2.50 o 
  -1   6   7     7020.82     7079.00     84.15 o 
   0   6   7       25.44       26.66      2.88 o 
   1   6   7     4674.31     4651.60     48.42 o 
   2   6   7        0.62        1.77      3.36 o 
   3   6   7     1914.22     1874.50     30.76 o 
   4   6   7        0.08       -0.49      4.04 o 
  -6   7   7     4190.87     4230.36     56.54 o 
  -5   7   7       72.03       57.43      6.55 o 
  -4   7   7     3541.22     3539.02     46.15 o 
  -3   7   7       22.78       24.54      3.78 o 
  -2   7   7     3135.05     3127.32     38.26 o 
  -1   7   7      150.78      148.40      6.96 o 
   0   7   7     2462.92     2462.37     32.86 o 
   1   7   7      275.78      281.58     15.91 o 
   2   7   7     4007.53     4041.14     63.16 o 
   3   7   7       57.90       54.88      6.14 o 
  -5   8   7     3165.93     3209.62     55.62 o 
  -4   8   7      199.81      188.47     10.90 o 
  -3   8   7     3142.78     3167.17     43.93 o 
  -2   8   7      163.87      164.63      8.97 o 
  -1   8   7     2577.37     2556.82     33.61 o 
   0   8   7      154.17      147.90      8.02 o 
   1   8   7     3434.39     3439.22     45.25 o 
   2   8   7      303.58      277.20     11.76 o 
   3   8   7     2540.73     2603.48     43.56 o 
  -3   9   7        1.68       -3.86      5.92 o 
  -2   9   7     5002.55     5053.20     57.12 o 
  -1   9   7       22.38       17.78      4.35 o 
   0   9   7     4826.09     4922.63     72.38 o 
   1   9   7       12.94        6.98      4.85 o 
  -6   0   8     3854.29     3863.24     59.31 o 
  -4   0   8     3085.04     2965.76     39.76 o 
  -2   0   8     5052.54     4963.74     64.11 o 
   0   0   8     5927.17     6012.74     76.72 o 
   2   0   8     7299.91     7229.64    121.53 o 
   4   0   8     3230.09     3326.82     76.90 o 
  -7   1   8     3550.84     3567.27     41.16 o 
  -6   1   8      181.97      181.24      7.89 o 
  -5   1   8     6533.88     6635.16     51.93 o 
  -4   1   8        0.15        3.82      2.27 o 
  -3   1   8     9417.78     9364.15     81.63 o 
  -2   1   8       62.25       61.22      4.36 o 
  -1   1   8     5665.57     5638.37     49.67 o 
   0   1   8      245.05      245.04      7.31 o 
   1   1   8     4414.17     4457.17     53.56 o 
   2   1   8       12.43       18.12      3.09 o 
   3   1   8     3097.10     3095.48     50.62 o 
   4   1   8      197.08      211.44     12.50 o 
   5   1   8     3391.34     3457.22     57.76 o 
  -7   2   8      258.55      254.02     10.75 o 
  -6   2   8     5465.77     5488.77     53.69 o 
  -5   2   8      179.82      183.54      8.07 o 
  -4   2   8     6811.37     6788.97     52.84 o 
  -3   2   8       55.81       53.96      3.67 o 
  -2   2   8     7883.33     7853.37     63.29 o 
  -1   2   8      686.66      656.96     12.36 o 
   0   2   8     5271.68     5255.37     45.97 o 
   1   2   8        0.92        2.42      2.42 o 
   2   2   8     3641.66     3683.99     49.00 o 
   3   2   8      102.15      112.75      9.09 o 
   4   2   8     2947.66     2979.38     51.21 o 
  -7   3   8     4471.51     4515.74     52.22 o 
  -6   3   8        3.21        7.66      3.75 o 
  -5   3   8     2908.15     2924.73     39.54 o 
  -4   3   8        4.43       -1.10      2.33 o 
  -3   3   8     2550.57     2518.24     32.56 o 
  -2   3   8       14.68       16.83      2.90 o 
  -1   3   8     5842.75     5882.19     51.88 o 
   0   3   8        5.75       13.59      2.83 o 
   1   3   8     7460.15     7547.98     67.12 o 
   2   3   8       48.91       47.99      4.52 o 
   3   3   8     3776.60     3812.67     57.82 o 
   4   3   8        0.30        1.00      4.52 o 
  -7   4   8       69.23       69.37      5.62 o 
  -6   4   8     4645.75     4782.95     50.24 o 
  -5   4   8      334.01      324.18     10.27 o 
  -4   4   8     6584.01     6744.14     55.35 o 
  -3   4   8       76.15       81.46      5.53 o 
  -2   4   8     6235.67     6241.92     59.02 o 
  -1   4   8      159.83      163.86      6.50 o 
   0   4   8     4495.95     4473.46     46.70 o 
   1   4   8        0.41        2.80      2.43 o 
   2   4   8     2730.49     2674.75     34.67 o 
   3   4   8      187.75      165.95      8.67 o 
   4   4   8     2593.14     2599.71     54.02 o 
  -6   5   8      137.44      132.29      8.10 o 
  -5   5   8     5187.85     5313.20     58.28 o 
  -4   5   8        0.01        1.53      3.36 o 
  -3   5   8     6240.18     6336.94     61.01 o 
  -2   5   8      233.21      220.03      7.98 o 
  -1   5   8     5335.54     5307.96     61.02 o 
   0   5   8      215.70      213.19      8.36 o 
   1   5   8     3251.01     3232.72     42.57 o 
   2   5   8       27.25       20.36      3.77 o 
   3   5   8     3312.22     3321.73     55.26 o 
  -5   6   8        9.59        1.21      3.68 o 
  -4   6   8     2707.70     2703.14     38.33 o 
  -3   6   8        1.95        2.25      3.01 o 
  -2   6   8     2858.28     2818.20     35.60 o 
  -1   6   8        3.30        3.18      3.74 o 
   0   6   8     4674.36     4688.79     50.34 o 
   1   6   8        8.10        8.42      3.44 o 
   2   6   8     4849.10     4879.48     57.27 o 
   3   6   8       42.24       39.68      5.86 o 
  -5   7   8     4412.16     4420.30     57.98 o 
  -4   7   8       16.03       19.10      4.32 o 
  -3   7   8     5138.96     5163.19     57.19 o 
  -2   7   8        8.25       10.95      3.54 o 
  -1   7   8     3729.76     3782.37     51.73 o 
   0   7   8       35.67       39.40      4.81 o 
   1   7   8     1875.09     1867.53     32.04 o 
   2   7   8        9.59       10.07      3.58 o 
  -3   8   8      129.55      130.02      8.04 o 
  -2   8   8     3751.91     3724.48     54.20 o 
  -1   8   8      438.50      435.47     16.00 o 
   0   8   8     3588.95     3546.23     71.15 o 
   1   8   8       27.98       33.36      5.11 o 
  -5   0   9     5773.48     5742.27     67.90 o 
  -3   0   9     4233.41     4124.49     54.33 o 
  -1   0   9     2753.36     2706.26     53.53 o 
   1   0   9     3740.27     3751.98     86.28 o 
   3   0   9     6478.06     6539.74    196.48 o 
  -6   1   9     2225.65     2235.31     35.96 o 
  -5   1   9        3.99        4.61      3.62 o 
  -4   1   9     5032.60     4963.45     53.21 o 
  -3   1   9      239.03      234.87     10.08 o 
  -2   1   9     5816.07     5824.41     60.65 o 
  -1   1   9       13.95       17.67      2.93 o 
   0   1   9     6376.28     6382.28     71.85 o 
   1   1   9      395.72      426.22     14.51 o 
   2   1   9     3748.83     3808.85     58.70 o 
   3   1   9      122.57      129.13     10.27 o 
  -6   2   9       22.55       25.69      4.07 o 
  -5   2   9     3128.73     2988.73     40.06 o 
  -4   2   9      166.14      155.92      7.72 o 
  -3   2   9     4811.01     4706.13     56.66 o 
  -2   2   9        9.42       10.16      2.90 o 
  -1   2   9     6816.58     6805.52     66.22 o 
   0   2   9      161.95      153.86      8.18 o 
   1   2   9     4659.35     4720.26     60.12 o 
   2   2   9      166.55      151.41     12.73 o 
   3   2   9     2813.59     2852.28     50.54 o 
  -6   3   9     4831.10     4986.84    101.01 o 
  -5   3   9        6.85        5.58      3.29 o 
  -4   3   9     4015.74     3966.51     42.51 o 
  -3   3   9       20.39       13.48      2.97 o 
  -2   3   9     2993.65     2948.43     34.80 o 
  -1   3   9        8.48        6.95      2.81 o 
   0   3   9     3601.95     3599.79     44.58 o 
   1   3   9        6.37        5.15      2.91 o 
   2   3   9     4026.74     4119.11     61.77 o 
   3   3   9        0.43       -3.73      4.04 o 
  -5   4   9     2686.17     2661.81     38.13 o 
  -4   4   9       93.21       78.34      5.69 o 
  -3   4   9     4652.87     4661.26     50.91 o 
  -2   4   9        1.68        2.22      3.09 o 
  -1   4   9     6223.29     6204.13     78.77 o 
   0   4   9       34.24       44.81      4.57 o 
   1   4   9     4544.38     4574.36     53.81 o 
   2   4   9      192.04      201.49     12.13 o 
  -5   5   9       76.69       78.87      6.31 o 
  -4   5   9     3344.15     3307.64     43.69 o 
  -3   5   9      160.20      150.34      8.34 o 
  -2   5   9     4795.41     4808.98     80.23 o 
  -1   5   9        1.00        3.17      2.98 o 
   0   5   9     4143.12     4130.26     78.99 o 
   1   5   9      545.58      537.35     19.89 o 
   2   5   9     3345.82     3353.34     49.40 o 
  -4   6   9        5.33        8.30      5.08 o 
  -3   6   9     3258.82     3217.19     53.14 o 
  -2   6   9        0.80       -3.70      3.70 o 
  -1   6   9     1632.42     1568.17     30.88 o 
   0   6   9        1.00        1.79      3.38 o 
   1   6   9     3041.86     3036.39     47.31 o 
  -2   7   9     4536.71     4530.13     87.00 o 
  -1   7   9        0.82        5.08      3.86 o 
  -4   0  10     5253.23     5167.34     80.71 o 
  -2   0  10     5272.93     5387.35    100.27 o 
   0   0  10     2390.72     2384.37     51.03 o 
   2   0  10     2503.99     2471.56     67.27 o 
  -5   1  10     2270.26     2166.59     34.28 o 
  -4   1  10        6.30        2.07      3.30 o 
  -3   1  10     2332.33     2204.90     35.11 o 
  -2   1  10      231.03      206.82     10.00 o 
  -1   1  10     2899.79     2792.14     44.51 o 
   0   1  10      106.16       93.76      7.32 o 
   1   1  10     4379.32     4307.03     65.38 o 
   2   1  10        0.81       -3.75      4.90 o 
  -5   2  10       92.69       89.54      6.48 o 
  -4   2  10     1776.67     1680.60     28.85 o 
  -3   2  10       17.81       16.15      4.04 o 
  -2   2  10     2950.00     2800.36     41.00 o 
  -1   2  10      191.18      194.54     10.14 o 
   0   2  10     3463.93     3375.38     50.83 o 
   1   2  10      206.22      217.47     16.30 o 
  -4   3  10        0.47        1.31      3.80 o 
  -3   3  10     4953.77     4911.66     64.11 o 
  -2   3  10        1.02        2.26      3.09 o 
  -1   3  10     4313.98     4298.16     49.87 o 
   0   3  10        2.47        4.84      4.10 o 
   1   3  10     1968.89     1964.80     41.05 o 
  -4   4  10     1686.84     1637.73     32.17 o 
  -3   4  10       10.77       11.86      4.00 o 
  -2   4  10     2409.39     2356.89     37.39 o 
  -1   4  10      253.83      239.75     11.58 o 
   0   4  10     3677.75     3654.96     53.36 o 
  -2   5  10      228.33      219.67     10.42 o 
  -1   5  10     2440.62     2447.11     42.78 o 
                                                 
