# Supplementary material for: Tetra­ammineplatinum(II) dichloride ammonia tetra­solvate
Source: Acta Crystallogr Sect E Struct Rep Online. 2014 Jun 7;70(Pt 7):i31. doi: 10.1107/S1600536814012343 (PMC4120569; doi:10.1107/S1600536814012343)
Supplement: Supplementary file 3 [file e-70-00i31-Isup3.mol]

structure_diagram.cdx
  ChemDraw05051409052D

  7  4  0  0  0  0  0  0  0  0999 V2000
    1.3567    0.8044    0.0000 C   0  0  0  0  0  0  0  0  0  0  0  0
   -0.5524    0.0000    0.0000 Pt  0  0  0  0  0  0  0  0  0  0  0  0
   -0.5524    0.8250    0.0000 N   0  0  0  0  0  0  0  0  0  0  0  0
   -0.5524   -0.8250    0.0000 N   0  0  0  0  0  0  0  0  0  0  0  0
    0.2726    0.0000    0.0000 N   0  0  0  0  0  0  0  0  0  0  0  0
   -1.3774    0.0000    0.0000 N   0  0  0  0  0  0  0  0  0  0  0  0
    1.3774    0.0000    0.0000 C   0  0  0  0  0  0  0  0  0  0  0  0
  2  3  1  0      
  2  4  1  0      
  2  5  1  0      
  2  6  1  0      
A    1
2 Cl-
A    7
4 NH3
M  END
